# Supplementary material for: FOXI3 pathogenic variants cause one form of craniofacial microsomia
Source: Nat Commun. 2023 Apr 11;14:2026. doi: 10.1038/s41467-023-37703-6 (PMC10090152; doi:10.1038/s41467-023-37703-6)
Supplement: Supplementary file 3 — Source Data [file 41467_2023_37703_MOESM3_ESM.xlsx]

## Sheet: Figure 1b
	Figure 1b.Family-based burden test on rare LoF (Loss-of-Function) variants from 48 CFM Chinese families
	gene	CHR	n.variant	n.noninform	stat.kernel	pval.kernel	stat.burden	pval.burden
	FOXI3	2	6	0	6.55e+03	7.85e-08	5.31241	1.08e-07
	OR8G1	11	5	0	1.27e+04	4.34e-05	4.13863	3.49e-05
	WDR76	15	2	0	2.46e+03	8.15e-04	3.84219	1.22e-04
	CEP112	17	3	0	1.57e+03	2.75e-03	3.75836	1.71e-04
	OR8G5	11	1	0	1.40e+01	1.84e-04	3.74059	1.84e-04
	OR8J3	11	1	0	1.40e+01	1.84e-04	3.74059	1.84e-04
	TGOLN2	2	3	0	4.43e+03	5.85e-06	3.68044	2.33e-04
	KIAA1211L	2	2	0	1.92e+03	3.20e-03	3.46858	5.23e-04
	ZDHHC11	5	6	0	1.54e+03	2.89e-03	3.43702	5.88e-04
	CPSF3	2	1	0	1.16e+01	6.73e-04	3.40040	6.73e-04
	DVL1	1	2	0	1.53e+03	2.91e-03	3.34116	8.34e-04
	COL4A3	2	1	0	1.12e+01	8.37e-04	3.34036	8.37e-04
	FEM1B	15	1	0	1.12e+01	8.37e-04	3.34036	8.37e-04
	GART	21	1	0	1.12e+01	8.37e-04	3.34036	8.37e-04
	OR2L3	1	1	0	1.12e+01	8.37e-04	3.34036	8.37e-04
	TAF5	10	1	0	1.12e+01	8.37e-04	3.34036	8.37e-04
	TPSD1	16	3	0	2.74e+03	3.26e-04	3.14564	1.66e-03
	STAG3	7	3	0	2.08e+03	8.46e-03	3.05979	2.21e-03
	CRYBB2	22	2	0	1.39e+03	1.15e-02	3.04674	2.31e-03
	ZNF385B	2	2	0	1.39e+03	1.15e-02	3.04674	2.31e-03
	MCUR1	6	2	0	1.43e+03	9.22e-03	3.03152	2.43e-03
	ZNF34	8	3	0	2.54e+03	8.38e-04	3.02890	2.45e-03
	GGCT	7	3	0	1.40e+03	1.05e-02	3.00249	2.68e-03
	PCCA	13	3	0	1.40e+03	1.05e-02	3.00249	2.68e-03
	WDR87	19	8	0	1.25e+03	1.15e-01	-3.00254	2.68e-03
	PROKR1	2	2	0	3.44e+03	4.50e-05	2.98758	2.81e-03
	ABHD18	4	1	0	8.90e+00	2.86e-03	2.98293	2.86e-03
	AP1G2	14	1	0	8.90e+00	2.86e-03	2.98293	2.86e-03
	CD74	5	1	0	8.90e+00	2.86e-03	2.98293	2.86e-03
	MBOAT4	8	1	0	8.90e+00	2.86e-03	2.98293	2.86e-03
	STARD5	15	1	0	8.90e+00	2.86e-03	2.98293	2.86e-03
	HMBOX1	8	2	0	1.97e+03	3.11e-03	2.93165	3.37e-03
	CCDC130	19	2	0	8.87e+02	1.31e-02	2.89266	3.82e-03
	CYTIP	2	2	0	8.87e+02	1.31e-02	2.89266	3.82e-03
	KIF5A	12	2	0	8.87e+02	1.31e-02	2.89266	3.82e-03
	PRRT3	3	2	0	8.87e+02	1.31e-02	2.89266	3.82e-03
	TRPM8	2	2	0	8.87e+02	1.31e-02	2.89266	3.82e-03
	AURKA	20	1	0	8.34e+00	3.87e-03	2.88824	3.87e-03
	CD55	1	1	0	8.34e+00	3.87e-03	2.88824	3.87e-03
	IGFBP6	12	1	0	8.34e+00	3.87e-03	2.88824	3.87e-03
	INHBB	2	1	0	8.34e+00	3.87e-03	2.88824	3.87e-03
	OR56A5	11	1	0	8.34e+00	3.87e-03	2.88824	3.87e-03
	P2RX4	12	1	0	8.34e+00	3.87e-03	2.88824	3.87e-03
	PTGER1	19	1	0	8.34e+00	3.87e-03	2.88824	3.87e-03
	SUSD1	9	1	0	8.34e+00	3.87e-03	2.88824	3.87e-03
	THOP1	19	1	0	8.34e+00	3.87e-03	2.88824	3.87e-03
	CRYZL1	21	2	0	2.05e+03	1.60e-03	2.87147	4.09e-03
	FAAH	1	2	0	2.05e+03	1.60e-03	2.87147	4.09e-03
	L3MBTL2	22	5	0	8.07e+02	1.25e-01	-2.86142	4.22e-03
	ACSM6	10	4	0	1.42e+03	2.21e-02	2.83396	4.60e-03
	KLC3	19	4	0	1.42e+03	2.21e-02	2.83396	4.60e-03
	SPNS1	16	3	0	2.68e+03	5.21e-03	2.83034	4.65e-03
	CLUAP1	16	1	0	7.87e+00	5.02e-03	2.80605	5.02e-03
	EXT2	11	3	0	1.57e+03	1.50e-02	2.80106	5.09e-03
	ACY3	11	5	0	6.19e+03	1.52e-04	2.76167	5.75e-03
	SEMA3G	3	4	0	2.12e+03	2.06e-03	2.71530	6.62e-03
	ALDH3B2	11	3	0	1.09e+03	1.77e-02	2.69129	7.12e-03
	CDR2L	17	6	0	1.57e+03	1.38e-02	2.67581	7.45e-03
	CCDC30	1	3	0	2.07e+03	2.84e-03	2.67253	7.53e-03
	KRTAP5-5	11	2	0	2.80e+03	2.03e-04	2.65172	8.01e-03
	RBP3	10	4	0	1.47e+03	2.62e-02	2.64380	8.20e-03
	CRYBG3	3	7	0	1.80e+03	4.12e-02	2.64186	8.25e-03
	SLC4A11	20	3	0	8.42e+02	7.94e-02	-2.64048	8.28e-03
	ZNF683	1	4	0	7.25e+02	1.19e-01	-2.64024	8.28e-03
	HAUS3	4	2	0	1.80e+03	4.97e-03	2.63384	8.44e-03
	MDP1	14	2	0	1.80e+03	4.97e-03	2.63384	8.44e-03
	TRIM65	17	2	0	1.80e+03	4.97e-03	2.63384	8.44e-03
	BAHD1	15	4	0	7.88e+02	8.20e-02	-2.63326	8.46e-03
	ZNF408	11	5	0	2.39e+03	5.05e-03	2.63151	8.50e-03
	GUCY2D	17	4	0	2.33e+03	1.21e-03	2.63078	8.52e-03
	CHEK1	11	1	0	6.88e+00	8.71e-03	-2.62329	8.71e-03
	CYP4A22	1	2	0	1.19e+03	1.82e-02	-2.61100	9.03e-03
	PKD1	16	8	0	7.93e+02	3.13e-01	-2.60918	9.08e-03
	HRNR	1	36	0	8.23e+03	1.20e-02	2.59021	9.59e-03
	FAM135B	8	6	0	2.85e+03	1.47e-03	2.58316	9.79e-03
	SLC9A3R2	16	6	0	2.80e+03	1.52e-02	2.56705	1.03e-02
	AOC3	17	3	0	9.10e+02	3.92e-02	2.54535	1.09e-02
	FAM178B	2	3	0	9.10e+02	3.92e-02	2.54535	1.09e-02
	GIMAP8	7	3	0	9.10e+02	3.92e-02	2.54535	1.09e-02
	METTL22	16	3	0	9.10e+02	3.92e-02	2.54535	1.09e-02
	PCDHGC4	5	3	0	9.10e+02	3.92e-02	2.54535	1.09e-02
	PDE6A	5	3	0	9.10e+02	3.92e-02	2.54535	1.09e-02
	RTN1	14	3	0	9.10e+02	3.92e-02	2.54535	1.09e-02
	THEMIS	6	5	0	1.13e+03	6.41e-02	2.54548	1.09e-02
	CABLES1	18	1	0	6.32e+00	1.19e-02	2.51429	1.19e-02
	CLEC18A	16	1	0	6.32e+00	1.19e-02	2.51429	1.19e-02
	NDUFB6	9	1	0	6.32e+00	1.19e-02	2.51429	1.19e-02
	OR2AE1	7	1	0	6.32e+00	1.19e-02	2.51429	1.19e-02
	OR51Q1	11	1	0	6.32e+00	1.19e-02	2.51429	1.19e-02
	PPWD1	5	1	0	6.32e+00	1.19e-02	2.51429	1.19e-02
	TMEM143	19	1	0	6.32e+00	1.19e-02	2.51429	1.19e-02
	VTI1A	10	1	0	6.32e+00	1.19e-02	2.51429	1.19e-02
	CLK1	2	2	0	1.01e+03	4.32e-02	2.50088	1.24e-02
	SND1	7	2	0	1.01e+03	4.32e-02	2.50088	1.24e-02
	DOK7	4	5	0	1.44e+03	4.43e-02	2.49350	1.26e-02
	ZSCAN20	1	4	0	1.29e+03	2.58e-02	2.47325	1.34e-02
	ANXA11	10	2	0	8.91e+02	4.71e-02	2.46979	1.35e-02
	CALHM1	10	2	0	8.91e+02	4.71e-02	2.46979	1.35e-02
	TDRD6	6	11	0	2.54e+03	3.33e-02	2.46767	1.36e-02
	UACA	15	5	0	1.52e+03	6.60e-02	2.46891	1.36e-02
	URM1	9	3	0	1.46e+03	4.42e-03	2.44979	1.43e-02
	NBPF11	1	4	0	7.89e+02	1.78e-01	-2.44100	1.46e-02
	EHMT1	9	4	0	1.68e+03	1.22e-02	2.42481	1.53e-02
	OR2T2	1	5	0	1.59e+03	1.42e-02	2.41025	1.59e-02
	CASKIN2	17	5	0	4.08e+02	3.43e-01	-2.40642	1.61e-02
	DOCK5	8	5	0	4.08e+02	3.43e-01	-2.40642	1.61e-02
	KIAA0586	14	5	0	4.08e+02	3.43e-01	-2.40642	1.61e-02
	SH3TC2	5	5	0	4.08e+02	3.43e-01	-2.40642	1.61e-02
	SPPL2B	19	5	0	4.08e+02	3.43e-01	-2.40642	1.61e-02
	CCDC144A	17	4	0	5.26e+02	1.83e-01	-2.40334	1.62e-02
	CFAP43	10	4	0	5.26e+02	1.83e-01	-2.40334	1.62e-02
	LIPE	19	4	0	5.26e+02	1.83e-01	-2.40334	1.62e-02
	POTEH	22	3	0	6.43e+02	1.12e-01	-2.40225	1.63e-02
	SPTAN1	9	4	0	9.32e+02	8.09e-02	2.40314	1.63e-02
	HNRNPCL4	1	7	0	1.04e+03	1.30e-01	2.39587	1.66e-02
	IQSEC3	12	3	0	7.06e+02	7.70e-02	-2.39535	1.66e-02
	RAPGEFL1	17	5	0	2.10e+03	6.22e-03	2.39580	1.66e-02
	BRCA2	13	8	0	5.94e+02	4.74e-01	-2.39102	1.68e-02
	CHFR	12	3	0	9.83e+02	6.46e-02	2.38819	1.69e-02
	NRIP1	21	3	0	9.83e+02	6.46e-02	2.38819	1.69e-02
	EPB41L3	18	2	0	2.38e+03	7.39e-04	2.38012	1.73e-02
	LMF2	22	3	0	9.28e+02	6.54e-02	2.36908	1.78e-02
	PAX2	10	3	0	1.03e+03	7.18e-02	2.36792	1.79e-02
	ARRB2	17	3	0	1.74e+03	3.41e-02	-2.36453	1.81e-02
	REEP5	5	1	0	5.57e+00	1.82e-02	2.36066	1.82e-02
	SLC25A46	5	1	0	5.57e+00	1.82e-02	2.36066	1.82e-02
	STK24	13	1	0	5.57e+00	1.82e-02	2.36066	1.82e-02
	AMIGO3	3	2	0	4.00e+02	6.40e-02	2.35826	1.84e-02
	CSF1R	5	2	0	4.00e+02	6.40e-02	2.35826	1.84e-02
	KIAA0391	14	2	0	4.00e+02	6.40e-02	2.35826	1.84e-02
	SLCO5A1	8	2	0	4.00e+02	6.40e-02	2.35826	1.84e-02
	ABI2	2	1	0	5.54e+00	1.85e-02	2.35450	1.85e-02
	ACAT1	11	1	0	5.54e+00	1.85e-02	2.35450	1.85e-02
	ACOT12	5	1	0	5.54e+00	1.85e-02	2.35450	1.85e-02
	ADCY3	2	1	0	5.54e+00	1.85e-02	2.35450	1.85e-02
	ADGRB2	1	1	0	5.54e+00	1.85e-02	2.35450	1.85e-02
	ADSSL1	14	1	0	5.54e+00	1.85e-02	2.35450	1.85e-02
	ALDH2	12	1	0	5.54e+00	1.85e-02	2.35450	1.85e-02
	ALOX5AP	13	1	0	5.54e+00	1.85e-02	2.35450	1.85e-02
	AMBN	4	1	0	5.54e+00	1.85e-02	2.35450	1.85e-02
	ANKFY1	17	1	0	5.54e+00	1.85e-02	2.35450	1.85e-02
	AP5Z1	7	1	0	5.54e+00	1.85e-02	2.35450	1.85e-02
	APOBEC3D	22	1	0	5.54e+00	1.85e-02	2.35450	1.85e-02
	ATF4	22	1	0	5.54e+00	1.85e-02	2.35450	1.85e-02
	ATP6V0A4	7	1	0	5.54e+00	1.85e-02	2.35450	1.85e-02
	BCKDK	16	1	0	5.54e+00	1.85e-02	2.35450	1.85e-02
	BLNK	10	1	0	5.54e+00	1.85e-02	2.35450	1.85e-02
	C10orf105	10	1	0	5.54e+00	1.85e-02	2.35450	1.85e-02
	C11orf96	11	1	0	5.54e+00	1.85e-02	2.35450	1.85e-02
	C1orf234	1	1	0	5.54e+00	1.85e-02	2.35450	1.85e-02
	C1QTNF9	13	1	0	5.54e+00	1.85e-02	2.35450	1.85e-02
	C21orf2	21	1	0	5.54e+00	1.85e-02	2.35450	1.85e-02
	C22orf31	22	1	0	5.54e+00	1.85e-02	2.35450	1.85e-02
	C9orf135	9	1	0	5.54e+00	1.85e-02	2.35450	1.85e-02
	CACNB1	17	1	0	5.54e+00	1.85e-02	2.35450	1.85e-02
	CCNG2	4	1	0	5.54e+00	1.85e-02	2.35450	1.85e-02
	CCNO	5	1	0	5.54e+00	1.85e-02	2.35450	1.85e-02
	CD72	9	1	0	5.54e+00	1.85e-02	2.35450	1.85e-02
	CDH17	8	1	0	5.54e+00	1.85e-02	2.35450	1.85e-02
	CDH22	20	1	0	5.54e+00	1.85e-02	2.35450	1.85e-02
	CDKN2D	19	1	0	5.54e+00	1.85e-02	2.35450	1.85e-02
	CDS1	4	1	0	5.54e+00	1.85e-02	2.35450	1.85e-02
	CEP44	4	1	0	5.54e+00	1.85e-02	2.35450	1.85e-02
	CHRNA6	8	1	0	5.54e+00	1.85e-02	2.35450	1.85e-02
	CNTNAP5	2	1	0	5.54e+00	1.85e-02	2.35450	1.85e-02
	CXCL11	4	1	0	5.54e+00	1.85e-02	2.35450	1.85e-02
	CXXC4	4	1	0	5.54e+00	1.85e-02	2.35450	1.85e-02
	CXXC5	5	1	0	5.54e+00	1.85e-02	2.35450	1.85e-02
	CYHR1	8	1	0	5.54e+00	1.85e-02	2.35450	1.85e-02
	DAGLB	7	1	0	5.54e+00	1.85e-02	2.35450	1.85e-02
	DCANP1	5	1	0	5.54e+00	1.85e-02	2.35450	1.85e-02
	DCTN3	9	1	0	5.54e+00	1.85e-02	2.35450	1.85e-02
	DMRTA1	9	1	0	5.54e+00	1.85e-02	2.35450	1.85e-02
	EIF5A2	3	1	0	5.54e+00	1.85e-02	2.35450	1.85e-02
	ETFB	19	1	0	5.54e+00	1.85e-02	2.35450	1.85e-02
	ETV7	6	1	0	5.54e+00	1.85e-02	2.35450	1.85e-02
	FAIM	3	1	0	5.54e+00	1.85e-02	2.35450	1.85e-02
	FAM111B	11	1	0	5.54e+00	1.85e-02	2.35450	1.85e-02
	FCHSD1	5	1	0	5.54e+00	1.85e-02	2.35450	1.85e-02
	FIBCD1	9	1	0	5.54e+00	1.85e-02	2.35450	1.85e-02
	FOXB2	9	1	0	5.54e+00	1.85e-02	2.35450	1.85e-02
	FOXD4L6	9	1	0	5.54e+00	1.85e-02	2.35450	1.85e-02
	G2E3	14	1	0	5.54e+00	1.85e-02	2.35450	1.85e-02
	GADD45GIP1	19	1	0	5.54e+00	1.85e-02	2.35450	1.85e-02
	GALNT12	9	1	0	5.54e+00	1.85e-02	2.35450	1.85e-02
	GDF2	10	1	0	5.54e+00	1.85e-02	2.35450	1.85e-02
	GFRAL	6	2	0	1.37e+03	1.94e-02	2.35450	1.85e-02
	GGN	19	1	0	5.54e+00	1.85e-02	2.35450	1.85e-02
	GJB6	13	1	0	5.54e+00	1.85e-02	2.35450	1.85e-02
	GLRA3	4	1	0	5.54e+00	1.85e-02	2.35450	1.85e-02
	GMFG	19	1	0	5.54e+00	1.85e-02	2.35450	1.85e-02
	GOLGA8R	15	1	0	5.54e+00	1.85e-02	2.35450	1.85e-02
	GPATCH3	1	1	0	5.54e+00	1.85e-02	2.35450	1.85e-02
	GPR137C	14	1	0	5.54e+00	1.85e-02	2.35450	1.85e-02
	HCN4	15	1	0	5.54e+00	1.85e-02	2.35450	1.85e-02
	HID1	17	1	0	5.54e+00	1.85e-02	2.35450	1.85e-02
	HIST1H1D	6	1	0	5.54e+00	1.85e-02	2.35450	1.85e-02
	HMGCS2	1	1	0	5.54e+00	1.85e-02	2.35450	1.85e-02
	HOMER3	19	1	0	5.54e+00	1.85e-02	2.35450	1.85e-02
	HOXB5	17	1	0	5.54e+00	1.85e-02	2.35450	1.85e-02
	HOXD3	2	1	0	5.54e+00	1.85e-02	2.35450	1.85e-02
	HSF2	6	1	0	5.54e+00	1.85e-02	2.35450	1.85e-02
	HSH2D	19	1	0	5.54e+00	1.85e-02	2.35450	1.85e-02
	IMPAD1	8	1	0	5.54e+00	1.85e-02	2.35450	1.85e-02
	IQSEC1	3	1	0	5.54e+00	1.85e-02	2.35450	1.85e-02
	IVNS1ABP	1	1	0	5.54e+00	1.85e-02	2.35450	1.85e-02
	IZUMO1	19	1	0	5.54e+00	1.85e-02	2.35450	1.85e-02
	KBTBD12	3	1	0	5.54e+00	1.85e-02	2.35450	1.85e-02
	KCNN3	1	1	0	5.54e+00	1.85e-02	2.35450	1.85e-02
	KIRREL	1	1	0	5.54e+00	1.85e-02	2.35450	1.85e-02
	KLLN	10	1	0	5.54e+00	1.85e-02	2.35450	1.85e-02
	LARP1B	4	1	0	5.54e+00	1.85e-02	2.35450	1.85e-02
	LDLRAD3	11	1	0	5.54e+00	1.85e-02	2.35450	1.85e-02
	LETM2	8	1	0	5.54e+00	1.85e-02	2.35450	1.85e-02
	LIME1	20	1	0	5.54e+00	1.85e-02	2.35450	1.85e-02
	LPAR6	13	1	0	5.54e+00	1.85e-02	2.35450	1.85e-02
	LRRC26	9	1	0	5.54e+00	1.85e-02	2.35450	1.85e-02
	LRRC47	1	1	0	5.54e+00	1.85e-02	2.35450	1.85e-02
	LSS	21	1	0	5.54e+00	1.85e-02	2.35450	1.85e-02
	LUC7L3	17	1	0	5.54e+00	1.85e-02	2.35450	1.85e-02
	MCM5	22	1	0	5.54e+00	1.85e-02	2.35450	1.85e-02
	MDFIC	7	1	0	5.54e+00	1.85e-02	2.35450	1.85e-02
	METTL2A	17	1	0	5.54e+00	1.85e-02	2.35450	1.85e-02
	MLKL	16	1	0	5.54e+00	1.85e-02	2.35450	1.85e-02
	MPP7	10	1	0	5.54e+00	1.85e-02	2.35450	1.85e-02
	MS4A4A	11	1	0	5.54e+00	1.85e-02	2.35450	1.85e-02
	MTBP	8	1	0	5.54e+00	1.85e-02	2.35450	1.85e-02
	NELFB	9	1	0	5.54e+00	1.85e-02	2.35450	1.85e-02
	NIPBL	5	1	0	5.54e+00	1.85e-02	2.35450	1.85e-02
	NR2C1	12	1	0	5.54e+00	1.85e-02	2.35450	1.85e-02
	NR2E3	15	1	0	5.54e+00	1.85e-02	2.35450	1.85e-02
	NUDT1	7	1	0	5.54e+00	1.85e-02	2.35450	1.85e-02
	NXPH2	2	1	0	5.54e+00	1.85e-02	2.35450	1.85e-02
	OAZ1	19	1	0	5.54e+00	1.85e-02	2.35450	1.85e-02
	OCLN	5	1	0	5.54e+00	1.85e-02	2.35450	1.85e-02
	ODF3B	22	1	0	5.54e+00	1.85e-02	2.35450	1.85e-02
	ONECUT1	15	1	0	5.54e+00	1.85e-02	2.35450	1.85e-02
	OR10K2	1	1	0	5.54e+00	1.85e-02	2.35450	1.85e-02
	OR14A16	1	1	0	5.54e+00	1.85e-02	2.35450	1.85e-02
	OR5B2	11	1	0	5.54e+00	1.85e-02	2.35450	1.85e-02
	ORC4	2	1	0	5.54e+00	1.85e-02	2.35450	1.85e-02
	OTOL1	3	1	0	5.54e+00	1.85e-02	2.35450	1.85e-02
	PABPN1L	16	1	0	5.54e+00	1.85e-02	2.35450	1.85e-02
	PANX2	22	1	0	5.54e+00	1.85e-02	2.35450	1.85e-02
	PDGFB	22	1	0	5.54e+00	1.85e-02	2.35450	1.85e-02
	PELO	5	1	0	5.54e+00	1.85e-02	2.35450	1.85e-02
	PIGZ	3	1	0	5.54e+00	1.85e-02	2.35450	1.85e-02
	PLA2G1B	12	1	0	5.54e+00	1.85e-02	2.35450	1.85e-02
	POLR3B	12	1	0	5.54e+00	1.85e-02	2.35450	1.85e-02
	PPP1R16B	20	1	0	5.54e+00	1.85e-02	2.35450	1.85e-02
	PRB3	12	1	0	5.54e+00	1.85e-02	2.35450	1.85e-02
	PRKACB	1	1	0	5.54e+00	1.85e-02	2.35450	1.85e-02
	PTF1A	10	1	0	5.54e+00	1.85e-02	2.35450	1.85e-02
	PTK7	6	1	0	5.54e+00	1.85e-02	2.35450	1.85e-02
	PYROXD2	10	2	0	1.37e+03	1.94e-02	2.35450	1.85e-02
	R3HDM4	19	1	0	5.54e+00	1.85e-02	2.35450	1.85e-02
	RASGEF1B	4	1	0	5.54e+00	1.85e-02	2.35450	1.85e-02
	RGS19	20	1	0	5.54e+00	1.85e-02	2.35450	1.85e-02
	RHOJ	14	1	0	5.54e+00	1.85e-02	2.35450	1.85e-02
	RNF183	9	1	0	5.54e+00	1.85e-02	2.35450	1.85e-02
	RNF216	7	1	0	5.54e+00	1.85e-02	2.35450	1.85e-02
	SBF2	11	1	0	5.54e+00	1.85e-02	2.35450	1.85e-02
	SCYL2	12	1	0	5.54e+00	1.85e-02	2.35450	1.85e-02
	SDHB	1	1	0	5.54e+00	1.85e-02	2.35450	1.85e-02
	SGIP1	1	1	0	5.54e+00	1.85e-02	2.35450	1.85e-02
	SGK1	6	1	0	5.54e+00	1.85e-02	2.35450	1.85e-02
	SIGLEC9	19	1	0	5.54e+00	1.85e-02	2.35450	1.85e-02
	SKIV2L2	5	1	0	5.54e+00	1.85e-02	2.35450	1.85e-02
	SLC16A7	12	2	0	1.37e+03	1.94e-02	2.35450	1.85e-02
	SLC7A7	14	1	0	5.54e+00	1.85e-02	2.35450	1.85e-02
	SLF2	10	1	0	5.54e+00	1.85e-02	2.35450	1.85e-02
	SMARCAD1	4	1	0	5.54e+00	1.85e-02	2.35450	1.85e-02
	SMG9	19	1	0	5.54e+00	1.85e-02	2.35450	1.85e-02
	SPX	12	1	0	5.54e+00	1.85e-02	2.35450	1.85e-02
	SRA1	5	1	0	5.54e+00	1.85e-02	2.35450	1.85e-02
	SRSF4	1	1	0	5.54e+00	1.85e-02	2.35450	1.85e-02
	SRSF7	2	1	0	5.54e+00	1.85e-02	2.35450	1.85e-02
	STT3A	11	1	0	5.54e+00	1.85e-02	2.35450	1.85e-02
	STX5	11	1	0	5.54e+00	1.85e-02	2.35450	1.85e-02
	SUPT16H	14	1	0	5.54e+00	1.85e-02	2.35450	1.85e-02
	SYN3	22	1	0	5.54e+00	1.85e-02	2.35450	1.85e-02
	TAF10	11	1	0	5.54e+00	1.85e-02	2.35450	1.85e-02
	TAS2R5	7	1	0	5.54e+00	1.85e-02	2.35450	1.85e-02
	TIGD1	2	1	0	5.54e+00	1.85e-02	2.35450	1.85e-02
	TMEM59L	19	1	0	5.54e+00	1.85e-02	2.35450	1.85e-02
	TPP2	13	1	0	5.54e+00	1.85e-02	2.35450	1.85e-02
	TRIM43B	2	1	0	5.54e+00	1.85e-02	2.35450	1.85e-02
	UPB1	22	1	0	5.54e+00	1.85e-02	2.35450	1.85e-02
	UQCRC2	16	1	0	5.54e+00	1.85e-02	2.35450	1.85e-02
	VAX2	2	1	0	5.54e+00	1.85e-02	2.35450	1.85e-02
	WDR70	5	1	0	5.54e+00	1.85e-02	2.35450	1.85e-02
	WDSUB1	2	1	0	5.54e+00	1.85e-02	2.35450	1.85e-02
	ZC3H10	12	1	0	5.54e+00	1.85e-02	2.35450	1.85e-02
	ZDHHC4	7	1	0	5.54e+00	1.85e-02	2.35450	1.85e-02
	ZNF445	3	1	0	5.54e+00	1.85e-02	2.35450	1.85e-02
	ZNF492	19	1	0	5.54e+00	1.85e-02	2.35450	1.85e-02
	ZNF510	9	1	0	5.54e+00	1.85e-02	2.35450	1.85e-02
	ZNF845	19	1	0	5.54e+00	1.85e-02	2.35450	1.85e-02
	ZP2	16	1	0	5.54e+00	1.85e-02	2.35450	1.85e-02
	GREB1	2	8	0	1.02e+03	3.68e-01	2.34118	1.92e-02
	PRDM9	5	6	0	1.88e+03	6.65e-02	2.32434	2.01e-02
	CST5	20	13	0	1.13e+04	1.28e-02	2.32223	2.02e-02
	TJP1	15	4	0	1.48e+03	1.13e-02	2.32149	2.03e-02
	NEFH	22	4	0	2.99e+03	1.84e-02	-2.31817	2.04e-02
	PCDHGA3	5	3	0	1.37e+03	1.79e-02	2.30902	2.09e-02
	AKR1E2	10	3	0	9.13e+02	7.91e-02	2.30676	2.11e-02
	NBPF8	1	18	0	2.80e+03	2.44e-01	-2.29192	2.19e-02
	NANOG	12	1	0	5.25e+00	2.20e-02	2.29113	2.20e-02
	ICAM1	19	3	0	1.42e+03	3.43e-02	2.28814	2.21e-02
	FIGN	2	11	0	5.65e+03	2.39e-02	2.28354	2.24e-02
	XAF1	17	2	0	2.11e+03	9.28e-04	2.27080	2.32e-02
	MYH14	19	5	0	1.50e+03	2.33e-02	2.26916	2.33e-02
	C5orf60	5	10	0	6.93e+03	2.89e-02	2.26525	2.35e-02
	EEFSEC	3	3	0	1.00e+03	9.16e-02	2.26133	2.37e-02
	XRCC3	14	3	0	1.00e+03	9.16e-02	2.26133	2.37e-02
	AXIN2	17	2	0	1.25e+03	2.13e-02	2.25192	2.43e-02
	GRB10	7	2	0	1.25e+03	2.13e-02	2.25192	2.43e-02
	PBRM1	3	2	0	1.25e+03	2.13e-02	2.25192	2.43e-02
	PCDHA12	5	2	0	1.25e+03	2.13e-02	2.25192	2.43e-02
	COL7A1	3	9	0	8.16e+02	4.21e-01	-2.24323	2.49e-02
	GOLGB1	3	9	0	5.76e+03	4.56e-04	2.24364	2.49e-02
	DEFB4B	8	2	0	8.87e+02	2.56e-02	2.22199	2.63e-02
	GSTM5	1	2	0	8.87e+02	2.56e-02	2.22199	2.63e-02
	MUC16	19	76	0	1.02e+04	9.00e-02	-2.22010	2.64e-02
	KBTBD13	15	3	0	5.43e+02	1.79e-01	2.21764	2.66e-02
	ADGRV1	5	12	0	8.02e+02	6.58e-01	-2.19641	2.81e-02
	ZNF219	14	4	0	2.42e+03	1.97e-03	2.17707	2.95e-02
	TYRP1	9	4	0	1.34e+03	7.42e-02	2.17324	2.98e-02
	PIEZO1	16	14	0	9.06e+02	7.22e-01	-2.16325	3.05e-02
	SLC35B4	7	3	0	1.27e+03	3.57e-02	2.15500	3.12e-02
	ATAD3A	1	4	0	3.27e+02	3.42e-01	-2.14541	3.19e-02
	BUB1	2	4	0	3.27e+02	3.42e-01	-2.14541	3.19e-02
	COL1A2	7	4	0	3.27e+02	3.42e-01	-2.14541	3.19e-02
	CSRNP1	3	4	0	3.27e+02	3.42e-01	-2.14541	3.19e-02
	DGKG	3	4	0	3.27e+02	3.42e-01	-2.14541	3.19e-02
	FGL1	8	4	0	3.27e+02	3.42e-01	-2.14541	3.19e-02
	GLG1	16	4	0	3.27e+02	3.42e-01	-2.14541	3.19e-02
	GPR179	17	4	0	3.27e+02	3.42e-01	-2.14541	3.19e-02
	GRID2	4	4	0	3.27e+02	3.42e-01	-2.14541	3.19e-02
	GRSF1	4	4	0	3.27e+02	3.42e-01	-2.14541	3.19e-02
	MICALL2	7	4	0	3.27e+02	3.42e-01	-2.14541	3.19e-02
	MROH2A	2	4	0	3.27e+02	3.42e-01	-2.14541	3.19e-02
	NPFFR1	10	4	0	3.27e+02	3.42e-01	-2.14541	3.19e-02
	PEAR1	1	4	0	3.27e+02	3.42e-01	-2.14541	3.19e-02
	PIWIL2	8	4	0	3.27e+02	3.42e-01	-2.14541	3.19e-02
	RAB11FIP1	8	4	0	3.27e+02	3.42e-01	-2.14541	3.19e-02
	SNX14	6	4	0	3.27e+02	3.42e-01	-2.14541	3.19e-02
	ZNF578	19	4	0	3.27e+02	3.42e-01	-2.14541	3.19e-02
	LAMB4	7	8	0	5.94e+02	4.60e-01	-2.14462	3.20e-02
	ADAMTS20	12	3	0	4.44e+02	1.70e-01	-2.14225	3.22e-02
	ARHGAP29	1	2	0	5.62e+02	1.05e-01	-2.14199	3.22e-02
	CPA6	8	3	0	4.44e+02	1.70e-01	-2.14225	3.22e-02
	DLGAP2	8	3	0	4.44e+02	1.70e-01	-2.14225	3.22e-02
	DSG3	18	3	0	4.44e+02	1.70e-01	-2.14225	3.22e-02
	ENGASE	17	3	0	4.44e+02	1.70e-01	-2.14225	3.22e-02
	EVC2	4	3	0	4.44e+02	1.70e-01	-2.14225	3.22e-02
	GCAT	22	3	0	4.44e+02	1.70e-01	-2.14225	3.22e-02
	MMACHC	1	3	0	4.44e+02	1.70e-01	-2.14225	3.22e-02
	MYOM3	1	3	0	4.44e+02	1.70e-01	-2.14225	3.22e-02
	PEPD	19	2	0	5.62e+02	1.05e-01	-2.14199	3.22e-02
	PSG2	19	3	0	4.44e+02	1.70e-01	-2.14225	3.22e-02
	RAPGEF6	5	2	0	5.62e+02	1.05e-01	-2.14199	3.22e-02
	RTKN2	10	3	0	4.44e+02	1.70e-01	-2.14225	3.22e-02
	SCN5A	3	3	0	4.44e+02	1.70e-01	-2.14225	3.22e-02
	SEZ6	17	3	0	4.44e+02	1.70e-01	-2.14225	3.22e-02
	SRGAP2B	1	3	0	4.44e+02	1.70e-01	-2.14225	3.22e-02
	TNK1	17	3	0	4.44e+02	1.70e-01	-2.14225	3.22e-02
	VPS8	3	3	0	4.44e+02	1.70e-01	-2.14225	3.22e-02
	ZNF439	19	3	0	4.44e+02	1.70e-01	-2.14225	3.22e-02
	NDST1	5	2	0	1.13e+03	3.20e-02	2.14101	3.23e-02
	SRRM2	16	12	0	1.11e+03	3.38e-01	-2.13717	3.26e-02
	CNKSR3	6	2	0	6.24e+02	7.19e-02	-2.13559	3.27e-02
	CCDC63	12	1	0	4.56e+00	3.28e-02	-2.13507	3.28e-02
	CSH1	17	2	0	5.38e+02	1.06e-01	2.12943	3.32e-02
	PDSS1	10	3	0	9.10e+02	5.02e-02	2.12779	3.34e-02
	SLC39A10	2	3	0	9.10e+02	5.02e-02	2.12779	3.34e-02
	SDK2	17	6	0	6.30e+02	3.13e-01	-2.12275	3.38e-02
	SACS	13	5	0	7.47e+02	2.04e-01	-2.10395	3.54e-02
	SRP14	15	3	0	1.09e+03	3.42e-02	2.08910	3.67e-02
	SH3PXD2A	10	4	0	1.17e+03	1.90e-02	2.07734	3.78e-02
	SLAMF8	1	2	0	1.78e+03	7.17e-03	2.07378	3.81e-02
	PPARGC1B	5	4	0	2.15e+03	2.95e-03	2.07070	3.84e-02
	ZNF638	2	5	0	1.50e+03	2.75e-02	2.04484	4.09e-02
	NF1	17	3	0	4.22e+02	1.88e-01	2.03018	4.23e-02
	OBFC1	10	3	0	4.22e+02	1.88e-01	2.03018	4.23e-02
	PSMD5	9	3	0	4.22e+02	1.88e-01	2.03018	4.23e-02
	TDRD9	14	3	0	4.22e+02	1.88e-01	2.03018	4.23e-02
	KRTAP10-6	21	2	0	4.73e+02	1.29e-01	2.02591	4.28e-02
	PCNX3	11	7	0	2.90e+03	3.50e-03	2.02462	4.29e-02
	APOL6	22	4	0	2.14e+03	1.94e-02	2.02381	4.30e-02
	LAMA2	6	9	0	6.17e+02	5.91e-01	-2.02182	4.32e-02
	ZNF425	7	2	0	1.85e+03	3.11e-03	2.02050	4.33e-02
	SENP3	17	5	0	1.74e+03	6.47e-02	2.01617	4.38e-02
	MGAM2	7	6	0	4.37e+02	5.40e-01	-2.00944	4.45e-02
	PHLDB2	3	2	0	3.00e+03	1.61e-04	2.00297	4.52e-02
	RUNX1	21	2	0	2.04e+03	3.80e-03	1.99950	4.56e-02
	SMC1B	22	3	0	8.19e+02	1.36e-01	1.99640	4.59e-02
	TIGD6	5	5	0	2.17e+03	1.70e-02	1.98568	4.71e-02
	BEND5	1	2	0	7.53e+02	8.47e-02	1.98190	4.75e-02
	FAM181A	14	2	0	7.53e+02	8.47e-02	1.98190	4.75e-02
	ACP2	11	2	0	7.10e+02	5.80e-02	1.97789	4.79e-02
	AJAP1	1	2	0	7.10e+02	5.80e-02	1.97789	4.79e-02
	ARHGAP12	10	2	0	7.10e+02	5.80e-02	1.97789	4.79e-02
	ATXN2	12	2	0	7.10e+02	5.80e-02	1.97789	4.79e-02
	C11orf16	11	2	0	7.10e+02	5.80e-02	1.97789	4.79e-02
	C4orf47	4	2	0	7.10e+02	5.80e-02	1.97789	4.79e-02
	C8A	1	2	0	7.10e+02	5.80e-02	1.97789	4.79e-02
	CASP8	2	2	0	7.10e+02	5.80e-02	1.97789	4.79e-02
	CCDC186	10	2	0	7.10e+02	5.80e-02	1.97789	4.79e-02
	CCNDBP1	15	2	0	7.10e+02	5.80e-02	1.97789	4.79e-02
	CDO1	5	2	0	7.10e+02	5.80e-02	1.97789	4.79e-02
	COG1	17	2	0	7.10e+02	5.80e-02	1.97789	4.79e-02
	CORO7-PAM16	16	2	0	7.10e+02	5.80e-02	1.97789	4.79e-02
	CRACR2B	11	2	0	7.10e+02	5.80e-02	1.97789	4.79e-02
	CYP11B1	8	2	0	7.10e+02	5.80e-02	1.97789	4.79e-02
	DDX54	12	2	0	7.10e+02	5.80e-02	1.97789	4.79e-02
	EDEM2	20	2	0	7.10e+02	5.80e-02	1.97789	4.79e-02
	EMILIN2	18	2	0	7.10e+02	5.80e-02	1.97789	4.79e-02
	FDPS	1	2	0	7.10e+02	5.80e-02	1.97789	4.79e-02
	GAL3ST2	2	2	0	7.10e+02	5.80e-02	1.97789	4.79e-02
	GALNT18	11	2	0	7.10e+02	5.80e-02	1.97789	4.79e-02
	GCNT2	6	2	0	7.10e+02	5.80e-02	1.97789	4.79e-02
	GEM	8	2	0	7.10e+02	5.80e-02	1.97789	4.79e-02
	GNPTAB	12	2	0	7.10e+02	5.80e-02	1.97789	4.79e-02
	GPR157	1	2	0	7.10e+02	5.80e-02	1.97789	4.79e-02
	HCAR2	12	2	0	7.10e+02	5.80e-02	1.97789	4.79e-02
	HUS1B	6	2	0	7.10e+02	5.80e-02	1.97789	4.79e-02
	IRGC	19	2	0	7.10e+02	5.80e-02	1.97789	4.79e-02
	KPNA5	6	2	0	7.10e+02	5.80e-02	1.97789	4.79e-02
	LPL	8	2	0	7.10e+02	5.80e-02	1.97789	4.79e-02
	LRRC4	7	2	0	7.10e+02	5.80e-02	1.97789	4.79e-02
	MMP20	11	2	0	7.10e+02	5.80e-02	1.97789	4.79e-02
	MRI1	19	2	0	7.10e+02	5.80e-02	1.97789	4.79e-02
	NAB2	12	2	0	7.10e+02	5.80e-02	1.97789	4.79e-02
	NAF1	4	2	0	7.10e+02	5.80e-02	1.97789	4.79e-02
	NBR1	17	2	0	7.10e+02	5.80e-02	1.97789	4.79e-02
	NEUROG2	4	2	0	7.10e+02	5.80e-02	1.97789	4.79e-02
	OAS2	12	2	0	7.10e+02	5.80e-02	1.97789	4.79e-02
	OR6N2	1	2	0	7.10e+02	5.80e-02	1.97789	4.79e-02
	P2RY2	11	2	0	7.10e+02	5.80e-02	1.97789	4.79e-02
	PCDHB4	5	2	0	7.10e+02	5.80e-02	1.97789	4.79e-02
	PHF24	9	2	0	7.10e+02	5.80e-02	1.97789	4.79e-02
	PLCB2	15	2	0	7.10e+02	5.80e-02	1.97789	4.79e-02
	POC1B	12	2	0	7.10e+02	5.80e-02	1.97789	4.79e-02
	POLR1E	9	2	0	7.10e+02	5.80e-02	1.97789	4.79e-02
	POLR3C	1	2	0	7.10e+02	5.80e-02	1.97789	4.79e-02
	PPM1N	19	2	0	7.10e+02	5.80e-02	1.97789	4.79e-02
	PRC1	15	2	0	7.10e+02	5.80e-02	1.97789	4.79e-02
	QTRT2	3	2	0	7.10e+02	5.80e-02	1.97789	4.79e-02
	REEP4	8	2	0	7.10e+02	5.80e-02	1.97789	4.79e-02
	RHOF	12	2	0	7.10e+02	5.80e-02	1.97789	4.79e-02
	RPGRIP1L	16	2	0	7.10e+02	5.80e-02	1.97789	4.79e-02
	RTP2	3	2	0	7.10e+02	5.80e-02	1.97789	4.79e-02
	SCUBE1	22	2	0	7.10e+02	5.80e-02	1.97789	4.79e-02
	ST6GALNAC1	17	2	0	7.10e+02	5.80e-02	1.97789	4.79e-02
	TMOD4	1	2	0	7.10e+02	5.80e-02	1.97789	4.79e-02
	TNIP1	5	2	0	7.10e+02	5.80e-02	1.97789	4.79e-02
	TP73	1	2	0	7.10e+02	5.80e-02	1.97789	4.79e-02
	TRPM6	9	2	0	7.10e+02	5.80e-02	1.97789	4.79e-02
	TSHZ3	19	2	0	7.10e+02	5.80e-02	1.97789	4.79e-02
	TTBK1	6	2	0	7.10e+02	5.80e-02	1.97789	4.79e-02
	TTI1	20	2	0	7.10e+02	5.80e-02	1.97789	4.79e-02
	UBTD2	5	2	0	7.10e+02	5.80e-02	1.97789	4.79e-02
	VPS39	15	2	0	7.10e+02	5.80e-02	1.97789	4.79e-02
	ZNF135	19	2	0	7.10e+02	5.80e-02	1.97789	4.79e-02
	ZNF528	19	2	0	7.10e+02	5.80e-02	1.97789	4.79e-02
	ANTXR1	2	4	0	1.63e+03	1.04e-02	1.97374	4.84e-02
	EIF6	20	1	0	3.89e+00	4.87e-02	1.97150	4.87e-02
	ERMAP	1	1	0	3.89e+00	4.87e-02	1.97150	4.87e-02
	FZD5	2	1	0	3.89e+00	4.87e-02	1.97150	4.87e-02
	GNB2	7	1	0	3.89e+00	4.87e-02	1.97150	4.87e-02
	IFITM2	11	1	0	3.89e+00	4.87e-02	1.97150	4.87e-02
	IP6K3	6	1	0	3.89e+00	4.87e-02	1.97150	4.87e-02
	KRTAP5-3	11	1	0	3.89e+00	4.87e-02	1.97150	4.87e-02
	NAPSA	19	1	0	3.89e+00	4.87e-02	1.97150	4.87e-02
	NUPR2	7	1	0	3.89e+00	4.87e-02	1.97150	4.87e-02
	PTPN6	12	1	0	3.89e+00	4.87e-02	1.97150	4.87e-02
	TGM3	20	1	0	3.89e+00	4.87e-02	1.97150	4.87e-02
	VSTM1	19	1	0	3.89e+00	4.87e-02	1.97150	4.87e-02
	KCNH4	17	3	0	7.06e+02	9.89e-02	-1.96348	4.96e-02
	HNRNPC	14	4	0	2.04e+03	5.99e-02	-1.96142	4.98e-02
	NDST2	10	6	0	9.66e+02	2.41e-01	1.95952	5.01e-02
	KCNJ12	17	6	0	1.75e+03	3.79e-02	1.94669	5.16e-02
	TRIM16	17	4	0	2.83e+03	8.31e-04	1.93698	5.27e-02
	COL4A2	13	4	0	4.45e+02	3.33e-01	1.93147	5.34e-02
	MCAM	11	4	0	4.45e+02	3.33e-01	1.93147	5.34e-02
	PPDPF	20	3	0	1.88e+03	5.12e-03	1.93109	5.35e-02
	CAPN13	2	3	0	9.69e+02	1.51e-02	1.92608	5.41e-02
	CCP110	16	3	0	9.69e+02	1.51e-02	1.92608	5.41e-02
	EML2	19	3	0	9.69e+02	1.51e-02	1.92608	5.41e-02
	MIER2	19	3	0	9.69e+02	1.51e-02	1.92608	5.41e-02
	VWA3A	16	3	0	9.69e+02	1.51e-02	1.92608	5.41e-02
	KIAA0930	22	3	0	5.69e+02	2.21e-01	1.91906	5.50e-02
	BCAR3	1	3	0	7.76e+02	1.42e-01	1.91647	5.53e-02
	COL22A1	8	4	0	1.90e+03	8.39e-03	1.91106	5.60e-02
	SLITRK3	3	3	0	1.40e+03	7.89e-02	1.90227	5.71e-02
	MAP3K6	1	6	0	2.20e+03	1.14e-02	1.90029	5.74e-02
	RSC1A1	1	3	0	4.96e+02	2.38e-01	1.90021	5.74e-02
	INSRR	1	5	0	3.38e+02	5.62e-01	-1.89836	5.76e-02
	IGFN1	1	26	0	7.52e+03	3.50e-03	1.88714	5.91e-02
	CAPN3	15	3	0	7.32e+02	1.17e-01	1.87389	6.09e-02
	CFH	1	3	0	7.32e+02	1.17e-01	1.87389	6.09e-02
	CYP24A1	20	3	0	7.32e+02	1.17e-01	1.87389	6.09e-02
	FAM98B	15	3	0	7.32e+02	1.17e-01	1.87389	6.09e-02
	GPR32	19	3	0	7.32e+02	1.17e-01	1.87389	6.09e-02
	HSPA12A	10	3	0	7.32e+02	1.17e-01	1.87389	6.09e-02
	IL12RB1	19	3	0	7.32e+02	1.17e-01	1.87389	6.09e-02
	LEF1	4	3	0	7.32e+02	1.17e-01	1.87389	6.09e-02
	MANSC1	12	3	0	1.66e+03	3.99e-03	1.87389	6.09e-02
	NEK1	4	3	0	7.32e+02	1.17e-01	1.87389	6.09e-02
	PCK1	20	3	0	7.32e+02	1.17e-01	1.87389	6.09e-02
	RPP38	10	3	0	7.32e+02	1.17e-01	1.87389	6.09e-02
	RRBP1	20	3	0	7.32e+02	1.17e-01	1.87389	6.09e-02
	SMCO2	12	3	0	7.32e+02	1.17e-01	1.87389	6.09e-02
	PTCD1	7	4	0	5.67e+02	3.43e-01	1.87330	6.10e-02
	ABCC2	10	6	0	4.31e+02	4.96e-01	-1.87007	6.15e-02
	ALS2CR11	2	6	0	4.31e+02	4.96e-01	-1.87007	6.15e-02
	MC1R	16	6	0	4.31e+02	4.96e-01	-1.87007	6.15e-02
	PEG3	19	6	0	4.31e+02	4.96e-01	-1.87007	6.15e-02
	TNS1	2	6	0	4.31e+02	4.96e-01	-1.87007	6.15e-02
	PCGF2	17	4	0	5.18e+02	3.59e-01	1.86746	6.18e-02
	GOLGA8J	15	2	0	5.44e+02	1.77e-01	-1.86487	6.22e-02
	C9orf129	9	1	0	3.47e+00	6.26e-02	1.86169	6.26e-02
	GPD1	12	1	0	3.47e+00	6.26e-02	1.86169	6.26e-02
	MFSD13A	10	1	0	3.47e+00	6.26e-02	1.86169	6.26e-02
	MIP	12	1	0	3.47e+00	6.26e-02	1.86169	6.26e-02
	NTS	12	1	0	3.47e+00	6.26e-02	1.86169	6.26e-02
	PALM2	9	1	0	3.47e+00	6.26e-02	1.86169	6.26e-02
	POU3F3	2	1	0	3.47e+00	6.26e-02	1.86169	6.26e-02
	SLC35G4	18	1	0	3.47e+00	6.26e-02	1.86169	6.26e-02
	THPO	3	1	0	3.47e+00	6.26e-02	1.86169	6.26e-02
	TUBAL3	10	1	0	3.47e+00	6.26e-02	1.86169	6.26e-02
	OGDHL	10	5	0	7.77e+02	2.82e-01	1.86087	6.28e-02
	RCL1	9	5	0	7.77e+02	2.82e-01	1.86087	6.28e-02
	ZNF75A	16	2	0	1.61e+03	5.47e-03	1.85569	6.35e-02
	ABLIM3	5	3	0	2.45e+02	3.37e-01	-1.85202	6.40e-02
	ACAD9	3	3	0	2.45e+02	3.37e-01	-1.85202	6.40e-02
	ACSM3	16	3	0	2.45e+02	3.37e-01	-1.85202	6.40e-02
	AKR1C2	10	3	0	2.45e+02	3.37e-01	-1.85202	6.40e-02
	ALDH1L1	3	3	0	2.45e+02	3.37e-01	-1.85202	6.40e-02
	ALOX15	17	3	0	2.45e+02	3.37e-01	-1.85202	6.40e-02
	ARHGEF11	1	3	0	2.45e+02	3.37e-01	-1.85202	6.40e-02
	ARMC4	10	3	0	2.45e+02	3.37e-01	-1.85202	6.40e-02
	ARVCF	22	3	0	2.45e+02	3.37e-01	-1.85202	6.40e-02
	ASTN1	1	3	0	2.45e+02	3.37e-01	-1.85202	6.40e-02
	ASZ1	7	3	0	2.45e+02	3.37e-01	-1.85202	6.40e-02
	AVPR1B	1	3	0	2.45e+02	3.37e-01	-1.85202	6.40e-02
	B9D2	19	3	0	2.45e+02	3.37e-01	-1.85202	6.40e-02
	BHMG1	19	3	0	2.45e+02	3.37e-01	-1.85202	6.40e-02
	BOD1	5	3	0	2.45e+02	3.37e-01	-1.85202	6.40e-02
	CACNB4	2	3	0	2.45e+02	3.37e-01	-1.85202	6.40e-02
	CAPN1	11	3	0	2.45e+02	3.37e-01	-1.85202	6.40e-02
	CCDC73	11	3	0	2.45e+02	3.37e-01	-1.85202	6.40e-02
	CDH9	5	3	0	2.45e+02	3.37e-01	-1.85202	6.40e-02
	CDK5RAP1	20	3	0	2.45e+02	3.37e-01	-1.85202	6.40e-02
	CDRT1	17	3	0	2.45e+02	3.37e-01	-1.85202	6.40e-02
	CENPJ	13	3	0	2.45e+02	3.37e-01	-1.85202	6.40e-02
	CEP350	1	3	0	2.45e+02	3.37e-01	-1.85202	6.40e-02
	CLIP2	7	3	0	2.45e+02	3.37e-01	-1.85202	6.40e-02
	COL13A1	10	3	0	2.45e+02	3.37e-01	-1.85202	6.40e-02
	CSMD3	8	3	0	2.45e+02	3.37e-01	-1.85202	6.40e-02
	DDX20	1	3	0	2.45e+02	3.37e-01	-1.85202	6.40e-02
	DDX31	9	3	0	2.45e+02	3.37e-01	-1.85202	6.40e-02
	DENND2C	1	3	0	2.45e+02	3.37e-01	-1.85202	6.40e-02
	EIF2B3	1	3	0	2.45e+02	3.37e-01	-1.85202	6.40e-02
	ENTPD6	20	3	0	2.45e+02	3.37e-01	-1.85202	6.40e-02
	EPHA2	1	3	0	2.45e+02	3.37e-01	-1.85202	6.40e-02
	GARS	7	3	0	2.45e+02	3.37e-01	-1.85202	6.40e-02
	GGA2	16	3	0	2.45e+02	3.37e-01	-1.85202	6.40e-02
	GP1BA	17	3	0	2.45e+02	3.37e-01	-1.85202	6.40e-02
	GPC2	7	3	0	2.45e+02	3.37e-01	-1.85202	6.40e-02
	GRHL1	2	3	0	2.45e+02	3.37e-01	-1.85202	6.40e-02
	IARS	9	3	0	2.45e+02	3.37e-01	-1.85202	6.40e-02
	IFIH1	2	3	0	2.45e+02	3.37e-01	-1.85202	6.40e-02
	ITPR1	3	3	0	2.45e+02	3.37e-01	-1.85202	6.40e-02
	KDM7A	7	3	0	2.45e+02	3.37e-01	-1.85202	6.40e-02
	KLHL29	2	3	0	2.45e+02	3.37e-01	-1.85202	6.40e-02
	KLHL36	16	3	0	2.45e+02	3.37e-01	-1.85202	6.40e-02
	KRT24	17	3	0	2.45e+02	3.37e-01	-1.85202	6.40e-02
	KRT34	17	3	0	2.45e+02	3.37e-01	-1.85202	6.40e-02
	L3MBTL4	18	3	0	2.45e+02	3.37e-01	-1.85202	6.40e-02
	LAD1	1	3	0	2.45e+02	3.37e-01	-1.85202	6.40e-02
	LBR	1	3	0	2.45e+02	3.37e-01	-1.85202	6.40e-02
	LEXM	1	3	0	2.45e+02	3.37e-01	-1.85202	6.40e-02
	LRRC20	10	3	0	2.45e+02	3.37e-01	-1.85202	6.40e-02
	MAPK8IP3	16	3	0	2.45e+02	3.37e-01	-1.85202	6.40e-02
	MCM2	3	3	0	2.45e+02	3.37e-01	-1.85202	6.40e-02
	MEPCE	7	3	0	2.45e+02	3.37e-01	-1.85202	6.40e-02
	MFSD12	19	3	0	2.45e+02	3.37e-01	-1.85202	6.40e-02
	MMP21	10	3	0	2.45e+02	3.37e-01	-1.85202	6.40e-02
	NOTCH1	9	3	0	2.45e+02	3.37e-01	-1.85202	6.40e-02
	NPDC1	9	3	0	2.45e+02	3.37e-01	-1.85202	6.40e-02
	OASL	12	3	0	2.45e+02	3.37e-01	-1.85202	6.40e-02
	OR10S1	11	3	0	2.45e+02	3.37e-01	-1.85202	6.40e-02
	OR1L3	9	3	0	2.45e+02	3.37e-01	-1.85202	6.40e-02
	OR2G6	1	3	0	2.45e+02	3.37e-01	-1.85202	6.40e-02
	OR52R1	11	3	0	2.45e+02	3.37e-01	-1.85202	6.40e-02
	PDE10A	6	3	0	2.45e+02	3.37e-01	-1.85202	6.40e-02
	PFKP	10	3	0	2.45e+02	3.37e-01	-1.85202	6.40e-02
	PIGT	20	3	0	2.45e+02	3.37e-01	-1.85202	6.40e-02
	PIWIL3	22	3	0	2.45e+02	3.37e-01	-1.85202	6.40e-02
	PLD3	19	3	0	2.45e+02	3.37e-01	-1.85202	6.40e-02
	POLG2	17	3	0	2.45e+02	3.37e-01	-1.85202	6.40e-02
	PPM1M	3	3	0	2.45e+02	3.37e-01	-1.85202	6.40e-02
	PRKCH	14	3	0	2.45e+02	3.37e-01	-1.85202	6.40e-02
	PTPRM	18	3	0	2.45e+02	3.37e-01	-1.85202	6.40e-02
	QSOX1	1	3	0	2.45e+02	3.37e-01	-1.85202	6.40e-02
	SEC31B	10	3	0	2.45e+02	3.37e-01	-1.85202	6.40e-02
	SERTAD2	2	3	0	2.45e+02	3.37e-01	-1.85202	6.40e-02
	SH2D5	1	3	0	2.45e+02	3.37e-01	-1.85202	6.40e-02
	SLC12A1	15	3	0	2.45e+02	3.37e-01	-1.85202	6.40e-02
	SLC18A1	8	3	0	2.45e+02	3.37e-01	-1.85202	6.40e-02
	SON	21	3	0	2.45e+02	3.37e-01	-1.85202	6.40e-02
	SP1	12	3	0	2.45e+02	3.37e-01	-1.85202	6.40e-02
	SPDYE5	7	3	0	2.45e+02	3.37e-01	-1.85202	6.40e-02
	SRFBP1	5	3	0	2.45e+02	3.37e-01	-1.85202	6.40e-02
	STEAP3	2	3	0	2.45e+02	3.37e-01	-1.85202	6.40e-02
	SYTL3	6	3	0	2.45e+02	3.37e-01	-1.85202	6.40e-02
	TBC1D9B	5	3	0	2.45e+02	3.37e-01	-1.85202	6.40e-02
	TBL3	16	3	0	2.45e+02	3.37e-01	-1.85202	6.40e-02
	TCN1	11	3	0	2.45e+02	3.37e-01	-1.85202	6.40e-02
	TET3	2	3	0	2.45e+02	3.37e-01	-1.85202	6.40e-02
	TIGAR	12	3	0	2.45e+02	3.37e-01	-1.85202	6.40e-02
	TLE1	9	3	0	2.45e+02	3.37e-01	-1.85202	6.40e-02
	TMEM217	6	3	0	2.45e+02	3.37e-01	-1.85202	6.40e-02
	TMEM25	11	3	0	2.45e+02	3.37e-01	-1.85202	6.40e-02
	TMPRSS15	21	3	0	2.45e+02	3.37e-01	-1.85202	6.40e-02
	TNR	1	3	0	2.45e+02	3.37e-01	-1.85202	6.40e-02
	TRABD2A	2	3	0	2.45e+02	3.37e-01	-1.85202	6.40e-02
	TRRAP	7	3	0	2.45e+02	3.37e-01	-1.85202	6.40e-02
	USH1G	17	3	0	2.45e+02	3.37e-01	-1.85202	6.40e-02
	USP54	10	3	0	2.45e+02	3.37e-01	-1.85202	6.40e-02
	VAT1	17	3	0	2.45e+02	3.37e-01	-1.85202	6.40e-02
	VWA2	10	3	0	2.45e+02	3.37e-01	-1.85202	6.40e-02
	WDR27	6	3	0	2.45e+02	3.37e-01	-1.85202	6.40e-02
	WDR55	5	3	0	2.45e+02	3.37e-01	-1.85202	6.40e-02
	XKR4	8	3	0	2.45e+02	3.37e-01	-1.85202	6.40e-02
	XPO6	16	3	0	2.45e+02	3.37e-01	-1.85202	6.40e-02
	ZIC5	13	3	0	2.45e+02	3.37e-01	-1.85202	6.40e-02
	ZNF419	19	3	0	2.45e+02	3.37e-01	-1.85202	6.40e-02
	ZNF774	15	3	0	2.45e+02	3.37e-01	-1.85202	6.40e-02
	ZSCAN1	19	3	0	2.45e+02	3.37e-01	-1.85202	6.40e-02
	KMT2A	11	4	0	7.54e+02	1.94e-01	1.85012	6.43e-02
	RIC3	11	4	0	7.54e+02	1.94e-01	1.85012	6.43e-02
	SERPINA3	14	4	0	1.68e+03	9.03e-03	1.85012	6.43e-02
	ATP10A	15	2	0	3.63e+02	1.54e-01	-1.84892	6.45e-02
	C1orf87	1	2	0	3.63e+02	1.54e-01	-1.84892	6.45e-02
	CNTLN	9	2	0	3.63e+02	1.54e-01	-1.84892	6.45e-02
	COL6A2	21	2	0	3.63e+02	1.54e-01	-1.84892	6.45e-02
	CYP27C1	2	2	0	3.63e+02	1.54e-01	-1.84892	6.45e-02
	DLL4	15	2	0	3.63e+02	1.54e-01	-1.84892	6.45e-02
	DNTTIP2	1	2	0	3.63e+02	1.54e-01	-1.84892	6.45e-02
	EPHA10	1	2	0	3.63e+02	1.54e-01	-1.84892	6.45e-02
	ERBB3	12	2	0	3.63e+02	1.54e-01	-1.84892	6.45e-02
	FAM114A2	5	2	0	3.63e+02	1.54e-01	-1.84892	6.45e-02
	FASLG	1	2	0	3.63e+02	1.54e-01	-1.84892	6.45e-02
	FBXL21	5	2	0	3.63e+02	1.54e-01	-1.84892	6.45e-02
	IL17RB	3	2	0	3.63e+02	1.54e-01	-1.84892	6.45e-02
	ILDR2	1	2	0	3.63e+02	1.54e-01	-1.84892	6.45e-02
	KATNB1	16	2	0	3.63e+02	1.54e-01	-1.84892	6.45e-02
	MARCH10	17	2	0	3.63e+02	1.54e-01	-1.84892	6.45e-02
	MARCO	2	2	0	3.63e+02	1.54e-01	-1.84892	6.45e-02
	MEGF11	15	2	0	3.63e+02	1.54e-01	-1.84892	6.45e-02
	MKRN3	15	2	0	3.63e+02	1.54e-01	-1.84892	6.45e-02
	MLANA	9	2	0	3.63e+02	1.54e-01	-1.84892	6.45e-02
	MMEL1	1	2	0	3.63e+02	1.54e-01	-1.84892	6.45e-02
	NAT14	19	2	0	3.63e+02	1.54e-01	-1.84892	6.45e-02
	NPIPA2	16	2	0	3.63e+02	1.54e-01	-1.84892	6.45e-02
	NRAP	10	2	0	3.63e+02	1.54e-01	-1.84892	6.45e-02
	NT5C1B-RDH14	2	2	0	3.63e+02	1.54e-01	-1.84892	6.45e-02
	OR11H6	14	2	0	3.63e+02	1.54e-01	-1.84892	6.45e-02
	POLR3H	22	2	0	3.63e+02	1.54e-01	-1.84892	6.45e-02
	PROZ	13	2	0	3.63e+02	1.54e-01	-1.84892	6.45e-02
	RGS7	1	2	0	3.63e+02	1.54e-01	-1.84892	6.45e-02
	RNF219	13	2	0	3.63e+02	1.54e-01	-1.84892	6.45e-02
	SEL1L3	4	2	0	3.63e+02	1.54e-01	-1.84892	6.45e-02
	SEMA5A	5	2	0	3.63e+02	1.54e-01	-1.84892	6.45e-02
	SLC35A4	5	2	0	3.63e+02	1.54e-01	-1.84892	6.45e-02
	SYTL2	11	2	0	3.63e+02	1.54e-01	-1.84892	6.45e-02
	TCTN2	12	2	0	3.63e+02	1.54e-01	-1.84892	6.45e-02
	TDRD3	13	2	0	3.63e+02	1.54e-01	-1.84892	6.45e-02
	TIGD7	16	2	0	3.63e+02	1.54e-01	-1.84892	6.45e-02
	TMEM177	2	2	0	3.63e+02	1.54e-01	-1.84892	6.45e-02
	TNFSF14	19	2	0	3.63e+02	1.54e-01	-1.84892	6.45e-02
	UBA6	4	2	0	3.63e+02	1.54e-01	-1.84892	6.45e-02
	USP2	11	2	0	3.63e+02	1.54e-01	-1.84892	6.45e-02
	ZFYVE16	5	2	0	3.63e+02	1.54e-01	-1.84892	6.45e-02
	ZNF518A	10	2	0	3.63e+02	1.54e-01	-1.84892	6.45e-02
	ENTPD1-AS1	10	2	0	5.31e+02	1.41e-01	-1.84781	6.46e-02
	COG4	16	5	0	5.48e+02	3.11e-01	-1.84735	6.47e-02
	ZNF827	4	5	0	5.48e+02	3.11e-01	-1.84735	6.47e-02
	CAP1	1	2	0	3.63e+02	1.54e-01	-1.84654	6.48e-02
	CHD9	16	6	0	1.04e+03	1.41e-01	1.84684	6.48e-02
	LURAP1L	9	2	0	3.63e+02	1.54e-01	-1.84654	6.48e-02
	NOMO1	16	2	0	3.63e+02	1.54e-01	-1.84654	6.48e-02
	SULF2	20	6	0	1.04e+03	1.41e-01	1.84684	6.48e-02
	CPA2	7	1	0	3.41e+00	6.49e-02	-1.84609	6.49e-02
	CPEB3	10	1	0	3.41e+00	6.49e-02	-1.84609	6.49e-02
	DMRTB1	1	1	0	3.41e+00	6.49e-02	-1.84609	6.49e-02
	EIF2B4	2	1	0	3.41e+00	6.49e-02	-1.84609	6.49e-02
	IL17REL-MLC1	22	3	0	1.63e+03	6.68e-02	-1.84609	6.49e-02
	IRAK4	12	1	0	3.41e+00	6.49e-02	-1.84609	6.49e-02
	KRT6C	12	1	0	3.41e+00	6.49e-02	-1.84609	6.49e-02
	KRTAP9-9	17	3	0	1.63e+03	6.68e-02	-1.84609	6.49e-02
	CHMP4C	8	4	0	9.91e+02	4.24e-02	1.84484	6.51e-02
	PER2	2	4	0	9.91e+02	4.24e-02	1.84484	6.51e-02
	RPS6KB2	11	4	0	9.91e+02	4.24e-02	1.84484	6.51e-02
	SPG11	15	4	0	9.91e+02	4.24e-02	1.84484	6.51e-02
	CCL26	7	1	0	3.36e+00	6.70e-02	1.83190	6.70e-02
	KRT10	17	1	0	3.36e+00	6.70e-02	1.83190	6.70e-02
	CFAP65	2	5	0	1.01e+03	8.44e-02	1.83086	6.71e-02
	FAM83H	8	5	0	1.01e+03	8.44e-02	1.83086	6.71e-02
	OR51B6	11	3	0	1.36e+03	2.70e-02	1.82785	6.76e-02
	CNTN5	11	7	0	1.61e+03	4.32e-02	1.81533	6.95e-02
	SCN4A	17	7	0	1.61e+03	4.32e-02	1.81533	6.95e-02
	MSH4	1	2	0	1.41e+03	4.36e-03	1.81016	7.03e-02
	SERTAD4	1	2	0	1.41e+03	4.36e-03	1.81016	7.03e-02
	BRPF1	3	2	0	7.28e+02	9.17e-02	1.80662	7.08e-02
	DMTF1	7	2	0	7.28e+02	9.17e-02	1.80662	7.08e-02
	EME1	17	2	0	7.28e+02	9.17e-02	1.80662	7.08e-02
	FGFR2	10	2	0	7.28e+02	9.17e-02	1.80662	7.08e-02
	GRIP1	12	2	0	7.28e+02	9.17e-02	1.80662	7.08e-02
	IYD	6	2	0	7.28e+02	9.17e-02	1.80662	7.08e-02
	MCHR1	22	2	0	7.28e+02	9.17e-02	1.80662	7.08e-02
	NHEJ1	2	2	0	7.28e+02	9.17e-02	1.80662	7.08e-02
	NNT	5	2	0	7.28e+02	9.17e-02	1.80662	7.08e-02
	UBR7	14	2	0	7.28e+02	9.17e-02	1.80662	7.08e-02
	CATSPER2	15	2	0	7.28e+02	9.17e-02	1.80357	7.13e-02
	GTF2F1	19	4	0	7.28e+02	1.47e-01	-1.79978	7.19e-02
	TLN2	15	6	0	8.08e+02	1.25e-01	-1.79183	7.32e-02
	ANKRD53	2	4	0	5.51e+02	2.67e-01	-1.76989	7.67e-02
	FOXD4L3	9	2	0	8.23e+02	8.08e-02	-1.77020	7.67e-02
	ARHGAP22	10	3	0	7.51e+02	1.53e-01	1.76750	7.71e-02
	KAT6A	8	4	0	1.54e+03	4.86e-03	1.75822	7.87e-02
	SIGLEC12	19	5	0	1.56e+03	1.21e-02	1.75486	7.93e-02
	ANKRD36B	2	8	0	3.84e+03	3.29e-02	1.75368	7.95e-02
	ATAD2	8	4	0	3.27e+02	3.20e-01	-1.74423	8.11e-02
	COL15A1	9	4	0	3.27e+02	3.20e-01	-1.74423	8.11e-02
	INTS1	7	4	0	3.27e+02	3.20e-01	-1.74423	8.11e-02
	SLX4IP	20	4	0	3.27e+02	3.20e-01	-1.74423	8.11e-02
	TBXAS1	7	4	0	3.27e+02	3.20e-01	-1.74423	8.11e-02
	NUTM2B	10	2	0	7.13e+02	1.09e-01	1.74380	8.12e-02
	PDZD2	5	9	0	1.10e+03	3.54e-01	1.74330	8.13e-02
	COL18A1	21	7	0	6.52e+02	4.32e-01	-1.73662	8.25e-02
	REXO1	19	3	0	1.43e+03	9.38e-03	1.72488	8.45e-02
	RIPK1	6	4	0	6.11e+02	1.82e-01	1.72518	8.45e-02
	NOD2	16	4	0	1.45e+03	1.88e-02	1.71546	8.63e-02
	USP17L17	4	5	0	6.90e+02	2.48e-01	-1.67797	9.34e-02
	SPEF2	5	5	0	7.96e+02	3.11e-01	1.66665	9.56e-02
	ABHD14A-ACY1	3	1	0	2.76e+00	9.65e-02	1.66226	9.65e-02
	ACER3	11	1	0	2.76e+00	9.65e-02	1.66226	9.65e-02
	ACTR6	12	1	0	2.76e+00	9.65e-02	1.66226	9.65e-02
	ACTR8	3	1	0	2.76e+00	9.65e-02	1.66226	9.65e-02
	AGAP2	12	1	0	2.76e+00	9.65e-02	1.66226	9.65e-02
	AHRR	5	1	0	2.76e+00	9.65e-02	1.66226	9.65e-02
	ALDH1B1	9	1	0	2.76e+00	9.65e-02	1.66226	9.65e-02
	ALKBH1	14	1	0	2.76e+00	9.65e-02	1.66226	9.65e-02
	AMY1A	1	1	0	2.76e+00	9.65e-02	1.66226	9.65e-02
	ANXA5	4	2	0	4.00e+02	9.88e-02	1.66226	9.65e-02
	APOBEC3G	22	1	0	2.76e+00	9.65e-02	1.66226	9.65e-02
	AS3MT	10	1	0	2.76e+00	9.65e-02	1.66226	9.65e-02
	ASUN	12	1	0	2.76e+00	9.65e-02	1.66226	9.65e-02
	ATP1B2	17	1	0	2.76e+00	9.65e-02	1.66226	9.65e-02
	AXL	19	1	0	2.76e+00	9.65e-02	1.66226	9.65e-02
	AZIN1	8	2	0	4.00e+02	9.88e-02	1.66226	9.65e-02
	B3GALT6	1	1	0	2.76e+00	9.65e-02	1.66226	9.65e-02
	BAIAP3	16	1	0	2.76e+00	9.65e-02	1.66226	9.65e-02
	BRMS1	11	1	0	2.76e+00	9.65e-02	1.66226	9.65e-02
	BSX	11	1	0	2.76e+00	9.65e-02	1.66226	9.65e-02
	C10orf10	10	1	0	2.76e+00	9.65e-02	1.66226	9.65e-02
	C11orf54	11	1	0	2.76e+00	9.65e-02	1.66226	9.65e-02
	C11orf65	11	1	0	2.76e+00	9.65e-02	1.66226	9.65e-02
	C1orf204	1	1	0	2.76e+00	9.65e-02	1.66226	9.65e-02
	C1QTNF7	4	1	0	2.76e+00	9.65e-02	1.66226	9.65e-02
	C20orf27	20	1	0	2.76e+00	9.65e-02	1.66226	9.65e-02
	C4orf22	4	1	0	2.76e+00	9.65e-02	1.66226	9.65e-02
	CA3	8	1	0	2.76e+00	9.65e-02	1.66226	9.65e-02
	CCEPR	10	1	0	2.76e+00	9.65e-02	1.66226	9.65e-02
	CCKBR	11	1	0	2.76e+00	9.65e-02	1.66226	9.65e-02
	CD302	2	1	0	2.76e+00	9.65e-02	1.66226	9.65e-02
	CD33	19	1	0	2.76e+00	9.65e-02	1.66226	9.65e-02
	CDC25B	20	1	0	2.76e+00	9.65e-02	1.66226	9.65e-02
	CEACAM1	19	1	0	2.76e+00	9.65e-02	1.66226	9.65e-02
	CFAP70	10	1	0	2.76e+00	9.65e-02	1.66226	9.65e-02
	CHP2	16	1	0	2.76e+00	9.65e-02	1.66226	9.65e-02
	CHRNA1	2	1	0	2.76e+00	9.65e-02	1.66226	9.65e-02
	CHRNE	17	1	0	2.76e+00	9.65e-02	1.66226	9.65e-02
	CLDN18	3	1	0	2.76e+00	9.65e-02	1.66226	9.65e-02
	CLEC7A	12	1	0	2.76e+00	9.65e-02	1.66226	9.65e-02
	CMTM1	16	1	0	2.76e+00	9.65e-02	1.66226	9.65e-02
	CNGA3	2	1	0	2.76e+00	9.65e-02	1.66226	9.65e-02
	CNR2	1	1	0	2.76e+00	9.65e-02	1.66226	9.65e-02
	CNTD1	17	1	0	2.76e+00	9.65e-02	1.66226	9.65e-02
	COL4A2-AS2	13	1	0	2.76e+00	9.65e-02	1.66226	9.65e-02
	COX7A1	19	1	0	2.76e+00	9.65e-02	1.66226	9.65e-02
	CTDSP2	12	1	0	2.76e+00	9.65e-02	1.66226	9.65e-02
	CYP3A4	7	1	0	2.76e+00	9.65e-02	1.66226	9.65e-02
	DCTN2	12	1	0	2.76e+00	9.65e-02	1.66226	9.65e-02
	DDB1	11	1	0	2.76e+00	9.65e-02	1.66226	9.65e-02
	DDIT4	10	1	0	2.76e+00	9.65e-02	1.66226	9.65e-02
	DENND6B	22	1	0	2.76e+00	9.65e-02	1.66226	9.65e-02
	DIRAS3	1	1	0	2.76e+00	9.65e-02	1.66226	9.65e-02
	DKK3	11	1	0	2.76e+00	9.65e-02	1.66226	9.65e-02
	DLL1	6	1	0	2.76e+00	9.65e-02	1.66226	9.65e-02
	DMWD	19	1	0	2.76e+00	9.65e-02	1.66226	9.65e-02
	DNAJB14	4	1	0	2.76e+00	9.65e-02	1.66226	9.65e-02
	DNAJC10	2	1	0	2.76e+00	9.65e-02	1.66226	9.65e-02
	DNAJC6	1	1	0	2.76e+00	9.65e-02	1.66226	9.65e-02
	EID2	19	1	0	2.76e+00	9.65e-02	1.66226	9.65e-02
	EIF4ENIF1	22	1	0	2.76e+00	9.65e-02	1.66226	9.65e-02
	EIF5	14	1	0	2.76e+00	9.65e-02	1.66226	9.65e-02
	ENAH	1	1	0	2.76e+00	9.65e-02	1.66226	9.65e-02
	ENG	9	1	0	2.76e+00	9.65e-02	1.66226	9.65e-02
	EVL	14	1	0	2.76e+00	9.65e-02	1.66226	9.65e-02
	EXOC6	10	1	0	2.76e+00	9.65e-02	1.66226	9.65e-02
	FAM209A	20	1	0	2.76e+00	9.65e-02	1.66226	9.65e-02
	FAM90A1	12	1	0	2.76e+00	9.65e-02	1.66226	9.65e-02
	FDXR	17	1	0	2.76e+00	9.65e-02	1.66226	9.65e-02
	FMC1	7	1	0	2.76e+00	9.65e-02	1.66226	9.65e-02
	FOXN3	14	1	0	2.76e+00	9.65e-02	1.66226	9.65e-02
	FOXP2	7	1	0	2.76e+00	9.65e-02	1.66226	9.65e-02
	FTL	19	1	0	2.76e+00	9.65e-02	1.66226	9.65e-02
	FUBP3	9	1	0	2.76e+00	9.65e-02	1.66226	9.65e-02
	GALNT7	4	1	0	2.76e+00	9.65e-02	1.66226	9.65e-02
	GBP5	1	1	0	2.76e+00	9.65e-02	1.66226	9.65e-02
	GHITM	10	1	0	2.76e+00	9.65e-02	1.66226	9.65e-02
	GLB1	3	2	0	4.00e+02	9.88e-02	1.66226	9.65e-02
	GLMP	1	1	0	2.76e+00	9.65e-02	1.66226	9.65e-02
	GMPPA	2	1	0	2.76e+00	9.65e-02	1.66226	9.65e-02
	GNA11	19	1	0	2.76e+00	9.65e-02	1.66226	9.65e-02
	GNAO1	16	1	0	2.76e+00	9.65e-02	1.66226	9.65e-02
	GPR89B	1	1	0	2.76e+00	9.65e-02	1.66226	9.65e-02
	GPRIN3	4	1	0	2.76e+00	9.65e-02	1.66226	9.65e-02
	GTF2A1	14	1	0	2.76e+00	9.65e-02	1.66226	9.65e-02
	GZMK	5	1	0	2.76e+00	9.65e-02	1.66226	9.65e-02
	HEMGN	9	1	0	2.76e+00	9.65e-02	1.66226	9.65e-02
	HNF1A	12	1	0	2.76e+00	9.65e-02	1.66226	9.65e-02
	HNRNPF	10	1	0	2.76e+00	9.65e-02	1.66226	9.65e-02
	HP	16	1	0	2.76e+00	9.65e-02	1.66226	9.65e-02
	HSD17B1	17	1	0	2.76e+00	9.65e-02	1.66226	9.65e-02
	HTR2A	13	1	0	2.76e+00	9.65e-02	1.66226	9.65e-02
	IGF2	11	1	0	2.76e+00	9.65e-02	1.66226	9.65e-02
	INHA	2	1	0	2.76e+00	9.65e-02	1.66226	9.65e-02
	ISM2	14	1	0	2.76e+00	9.65e-02	1.66226	9.65e-02
	ITGB3	17	1	0	2.76e+00	9.65e-02	1.66226	9.65e-02
	KCNA5	12	1	0	2.76e+00	9.65e-02	1.66226	9.65e-02
	KLK11	19	1	0	2.76e+00	9.65e-02	1.66226	9.65e-02
	KLK12	19	1	0	2.76e+00	9.65e-02	1.66226	9.65e-02
	KLK4	19	1	0	2.76e+00	9.65e-02	1.66226	9.65e-02
	KRT15	17	1	0	2.76e+00	9.65e-02	1.66226	9.65e-02
	KRTAP10-11	21	1	0	2.76e+00	9.65e-02	1.66226	9.65e-02
	KRTAP10-8	21	1	0	2.76e+00	9.65e-02	1.66226	9.65e-02
	KRTAP5-11	11	1	0	2.76e+00	9.65e-02	1.66226	9.65e-02
	KRTAP9-8	17	1	0	2.76e+00	9.65e-02	1.66226	9.65e-02
	KYAT1	9	1	0	2.76e+00	9.65e-02	1.66226	9.65e-02
	LARGE1	22	1	0	2.76e+00	9.65e-02	1.66226	9.65e-02
	LBHD1	11	1	0	2.76e+00	9.65e-02	1.66226	9.65e-02
	LCE4A	1	1	0	2.76e+00	9.65e-02	1.66226	9.65e-02
	LCN6	9	1	0	2.76e+00	9.65e-02	1.66226	9.65e-02
	LGALS13	19	1	0	2.76e+00	9.65e-02	1.66226	9.65e-02
	LGI4	19	1	0	2.76e+00	9.65e-02	1.66226	9.65e-02
	LGR4	11	2	0	4.00e+02	9.88e-02	1.66226	9.65e-02
	LHX1	17	1	0	2.76e+00	9.65e-02	1.66226	9.65e-02
	LIPF	10	1	0	2.76e+00	9.65e-02	1.66226	9.65e-02
	LNX2	13	1	0	2.76e+00	9.65e-02	1.66226	9.65e-02
	LRFN4	11	1	0	2.76e+00	9.65e-02	1.66226	9.65e-02
	LRRC1	6	1	0	2.76e+00	9.65e-02	1.66226	9.65e-02
	LRRC63	13	1	0	2.76e+00	9.65e-02	1.66226	9.65e-02
	LRRC8D	1	2	0	4.00e+02	9.88e-02	1.66226	9.65e-02
	LRRN1	3	1	0	2.76e+00	9.65e-02	1.66226	9.65e-02
	LRTM1	3	1	0	2.76e+00	9.65e-02	1.66226	9.65e-02
	LY6H	8	1	0	2.76e+00	9.65e-02	1.66226	9.65e-02
	LYG2	2	1	0	2.76e+00	9.65e-02	1.66226	9.65e-02
	M6PR	12	1	0	2.76e+00	9.65e-02	1.66226	9.65e-02
	MAN1C1	1	1	0	2.76e+00	9.65e-02	1.66226	9.65e-02
	MAP2K7	19	1	0	2.76e+00	9.65e-02	1.66226	9.65e-02
	MCCC2	5	1	0	2.76e+00	9.65e-02	1.66226	9.65e-02
	ME1	6	1	0	2.76e+00	9.65e-02	1.66226	9.65e-02
	MEN1	11	1	0	2.76e+00	9.65e-02	1.66226	9.65e-02
	METAP1D	2	1	0	2.76e+00	9.65e-02	1.66226	9.65e-02
	MGAM	7	1	0	2.76e+00	9.65e-02	1.66226	9.65e-02
	MLST8	16	1	0	2.76e+00	9.65e-02	1.66226	9.65e-02
	MMP27	11	1	0	2.76e+00	9.65e-02	1.66226	9.65e-02
	MNS1	15	1	0	2.76e+00	9.65e-02	1.66226	9.65e-02
	MORC3	21	1	0	2.76e+00	9.65e-02	1.66226	9.65e-02
	MORN5	9	1	0	2.76e+00	9.65e-02	1.66226	9.65e-02
	MPV17L2	19	1	0	2.76e+00	9.65e-02	1.66226	9.65e-02
	MRE11A	11	1	0	2.76e+00	9.65e-02	1.66226	9.65e-02
	MT1H	16	1	0	2.76e+00	9.65e-02	1.66226	9.65e-02
	MYF5	12	1	0	2.76e+00	9.65e-02	1.66226	9.65e-02
	MYOT	5	1	0	2.76e+00	9.65e-02	1.66226	9.65e-02
	MZT2A	2	1	0	2.76e+00	9.65e-02	1.66226	9.65e-02
	NALCN	13	1	0	2.76e+00	9.65e-02	1.66226	9.65e-02
	NDUFS7	19	1	0	2.76e+00	9.65e-02	1.66226	9.65e-02
	NECTIN4	1	1	0	2.76e+00	9.65e-02	1.66226	9.65e-02
	NFKBIE	6	1	0	2.76e+00	9.65e-02	1.66226	9.65e-02
	NFXL1	4	1	0	2.76e+00	9.65e-02	1.66226	9.65e-02
	NLE1	17	1	0	2.76e+00	9.65e-02	1.66226	9.65e-02
	NMBR	6	1	0	2.76e+00	9.65e-02	1.66226	9.65e-02
	NOL10	2	1	0	2.76e+00	9.65e-02	1.66226	9.65e-02
	NUAK1	12	1	0	2.76e+00	9.65e-02	1.66226	9.65e-02
	NUSAP1	15	1	0	2.76e+00	9.65e-02	1.66226	9.65e-02
	NXPE4	11	1	0	2.76e+00	9.65e-02	1.66226	9.65e-02
	ODF2L	1	1	0	2.76e+00	9.65e-02	1.66226	9.65e-02
	OMG	17	1	0	2.76e+00	9.65e-02	1.66226	9.65e-02
	OR10AG1	11	1	0	2.76e+00	9.65e-02	1.66226	9.65e-02
	OR2T3	1	1	0	2.76e+00	9.65e-02	1.66226	9.65e-02
	OR2W3	1	1	0	2.76e+00	9.65e-02	1.66226	9.65e-02
	OR6C65	12	1	0	2.76e+00	9.65e-02	1.66226	9.65e-02
	OR6C76	12	1	0	2.76e+00	9.65e-02	1.66226	9.65e-02
	OVOL2	20	1	0	2.76e+00	9.65e-02	1.66226	9.65e-02
	P2RY12	3	1	0	2.76e+00	9.65e-02	1.66226	9.65e-02
	PALD1	10	1	0	2.76e+00	9.65e-02	1.66226	9.65e-02
	PALM2-AKAP2	9	2	0	4.00e+02	9.88e-02	1.66226	9.65e-02
	PAQR5	15	1	0	2.76e+00	9.65e-02	1.66226	9.65e-02
	PATE3	11	1	0	2.76e+00	9.65e-02	1.66226	9.65e-02
	PBK	8	1	0	2.76e+00	9.65e-02	1.66226	9.65e-02
	PCBP4	3	1	0	2.76e+00	9.65e-02	1.66226	9.65e-02
	PCDH9	13	1	0	2.76e+00	9.65e-02	1.66226	9.65e-02
	PCGF6	10	1	0	2.76e+00	9.65e-02	1.66226	9.65e-02
	PDCD2L	19	1	0	2.76e+00	9.65e-02	1.66226	9.65e-02
	PDE11A	2	1	0	2.76e+00	9.65e-02	1.66226	9.65e-02
	PDIA4	7	1	0	2.76e+00	9.65e-02	1.66226	9.65e-02
	PEF1	1	1	0	2.76e+00	9.65e-02	1.66226	9.65e-02
	PHACTR4	1	2	0	4.00e+02	9.88e-02	1.66226	9.65e-02
	PHYKPL	5	1	0	2.76e+00	9.65e-02	1.66226	9.65e-02
	PI4K2A	10	1	0	2.76e+00	9.65e-02	1.66226	9.65e-02
	PIGW	17	1	0	2.76e+00	9.65e-02	1.66226	9.65e-02
	PISD	22	1	0	2.76e+00	9.65e-02	1.66226	9.65e-02
	PIWIL1	12	1	0	2.76e+00	9.65e-02	1.66226	9.65e-02
	PKD2L2	5	1	0	2.76e+00	9.65e-02	1.66226	9.65e-02
	PNPLA1	6	2	0	4.00e+02	9.88e-02	1.66226	9.65e-02
	POLR2F	22	1	0	2.76e+00	9.65e-02	1.66226	9.65e-02
	POLR3GL	1	1	0	2.76e+00	9.65e-02	1.66226	9.65e-02
	POT1	7	1	0	2.76e+00	9.65e-02	1.66226	9.65e-02
	PPIG	2	1	0	2.76e+00	9.65e-02	1.66226	9.65e-02
	PRAP1	10	1	0	2.76e+00	9.65e-02	1.66226	9.65e-02
	PRMT1	19	1	0	2.76e+00	9.65e-02	1.66226	9.65e-02
	PROP1	5	1	0	2.76e+00	9.65e-02	1.66226	9.65e-02
	PRR11	17	1	0	2.76e+00	9.65e-02	1.66226	9.65e-02
	PRSS48	4	1	0	2.76e+00	9.65e-02	1.66226	9.65e-02
	PTBP3	9	1	0	2.76e+00	9.65e-02	1.66226	9.65e-02
	PTK2B	8	1	0	2.76e+00	9.65e-02	1.66226	9.65e-02
	PTX3	3	1	0	2.76e+00	9.65e-02	1.66226	9.65e-02
	PYCRL	8	1	0	2.76e+00	9.65e-02	1.66226	9.65e-02
	RAB23	6	1	0	2.76e+00	9.65e-02	1.66226	9.65e-02
	RAD54L2	3	1	0	2.76e+00	9.65e-02	1.66226	9.65e-02
	RBM15	1	1	0	2.76e+00	9.65e-02	1.66226	9.65e-02
	RCAN2	6	1	0	2.76e+00	9.65e-02	1.66226	9.65e-02
	RDH13	19	1	0	2.76e+00	9.65e-02	1.66226	9.65e-02
	RFPL4AL1	19	1	0	2.76e+00	9.65e-02	1.66226	9.65e-02
	RGS21	1	1	0	2.76e+00	9.65e-02	1.66226	9.65e-02
	RLBP1	15	1	0	2.76e+00	9.65e-02	1.66226	9.65e-02
	RPL5	1	1	0	2.76e+00	9.65e-02	1.66226	9.65e-02
	RPL8	8	1	0	2.76e+00	9.65e-02	1.66226	9.65e-02
	RTFDC1	20	1	0	2.76e+00	9.65e-02	1.66226	9.65e-02
	RTN2	19	2	0	4.00e+02	9.88e-02	1.66226	9.65e-02
	SATB1	3	1	0	2.76e+00	9.65e-02	1.66226	9.65e-02
	SCAF1	19	1	0	2.76e+00	9.65e-02	1.66226	9.65e-02
	SCAF4	21	1	0	2.76e+00	9.65e-02	1.66226	9.65e-02
	SCGB1A1	11	1	0	2.76e+00	9.65e-02	1.66226	9.65e-02
	SCO2	22	1	0	2.76e+00	9.65e-02	1.66226	9.65e-02
	SEMA3C	7	1	0	2.76e+00	9.65e-02	1.66226	9.65e-02
	SEMA4D	9	1	0	2.76e+00	9.65e-02	1.66226	9.65e-02
	SKOR2	18	1	0	2.76e+00	9.65e-02	1.66226	9.65e-02
	SLA2	20	1	0	2.76e+00	9.65e-02	1.66226	9.65e-02
	SLC12A4	16	1	0	2.76e+00	9.65e-02	1.66226	9.65e-02
	SLC25A11	17	1	0	2.76e+00	9.65e-02	1.66226	9.65e-02
	SLC4A8	12	1	0	2.76e+00	9.65e-02	1.66226	9.65e-02
	SLC6A18	5	1	0	2.76e+00	9.65e-02	1.66226	9.65e-02
	SLC6A6	3	1	0	2.76e+00	9.65e-02	1.66226	9.65e-02
	SMYD1	2	1	0	2.76e+00	9.65e-02	1.66226	9.65e-02
	SNAI2	8	1	0	2.76e+00	9.65e-02	1.66226	9.65e-02
	SNTG2	2	1	0	2.76e+00	9.65e-02	1.66226	9.65e-02
	SNX8	7	1	0	2.76e+00	9.65e-02	1.66226	9.65e-02
	SP110	2	1	0	2.76e+00	9.65e-02	1.66226	9.65e-02
	SPATA31A1	9	1	0	2.76e+00	9.65e-02	1.66226	9.65e-02
	SPDYE1	7	1	0	2.76e+00	9.65e-02	1.66226	9.65e-02
	SPINT4	20	1	0	2.76e+00	9.65e-02	1.66226	9.65e-02
	SPTLC3	20	1	0	2.76e+00	9.65e-02	1.66226	9.65e-02
	SPZ1	5	1	0	2.76e+00	9.65e-02	1.66226	9.65e-02
	STAM2	2	1	0	2.76e+00	9.65e-02	1.66226	9.65e-02
	TANGO6	16	1	0	2.76e+00	9.65e-02	1.66226	9.65e-02
	TBATA	10	1	0	2.76e+00	9.65e-02	1.66226	9.65e-02
	TCEANC2	1	1	0	2.76e+00	9.65e-02	1.66226	9.65e-02
	TDRD10	1	1	0	2.76e+00	9.65e-02	1.66226	9.65e-02
	TEPP	16	1	0	2.76e+00	9.65e-02	1.66226	9.65e-02
	TEX14	17	1	0	2.76e+00	9.65e-02	1.66226	9.65e-02
	TEX40	11	1	0	2.76e+00	9.65e-02	1.66226	9.65e-02
	THBS3	1	1	0	2.76e+00	9.65e-02	1.66226	9.65e-02
	TMBIM4	12	1	0	2.76e+00	9.65e-02	1.66226	9.65e-02
	TMEM139	7	1	0	2.76e+00	9.65e-02	1.66226	9.65e-02
	TNFRSF10C	8	1	0	2.76e+00	9.65e-02	1.66226	9.65e-02
	TOPORS	9	1	0	2.76e+00	9.65e-02	1.66226	9.65e-02
	TPM3	1	1	0	2.76e+00	9.65e-02	1.66226	9.65e-02
	TPRN	9	1	0	2.76e+00	9.65e-02	1.66226	9.65e-02
	TRA2B	3	1	0	2.76e+00	9.65e-02	1.66226	9.65e-02
	TRADD	16	1	0	2.76e+00	9.65e-02	1.66226	9.65e-02
	TRAF1	9	1	0	2.76e+00	9.65e-02	1.66226	9.65e-02
	TRIM24	7	1	0	2.76e+00	9.65e-02	1.66226	9.65e-02
	TRIM25	17	1	0	2.76e+00	9.65e-02	1.66226	9.65e-02
	TRMT61B	2	1	0	2.76e+00	9.65e-02	1.66226	9.65e-02
	UAP1	1	1	0	2.76e+00	9.65e-02	1.66226	9.65e-02
	UBE2L6	11	1	0	2.76e+00	9.65e-02	1.66226	9.65e-02
	USP15	12	1	0	2.76e+00	9.65e-02	1.66226	9.65e-02
	VAMP3	1	1	0	2.76e+00	9.65e-02	1.66226	9.65e-02
	VANGL1	1	1	0	2.76e+00	9.65e-02	1.66226	9.65e-02
	VASH2	1	1	0	2.76e+00	9.65e-02	1.66226	9.65e-02
	VWA9	15	2	0	4.00e+02	9.88e-02	1.66226	9.65e-02
	WASL	7	1	0	2.76e+00	9.65e-02	1.66226	9.65e-02
	WBSCR22	7	1	0	2.76e+00	9.65e-02	1.66226	9.65e-02
	WDR24	16	1	0	2.76e+00	9.65e-02	1.66226	9.65e-02
	WDR59	16	1	0	2.76e+00	9.65e-02	1.66226	9.65e-02
	WDR77	1	1	0	2.76e+00	9.65e-02	1.66226	9.65e-02
	XRN2	20	2	0	4.00e+02	9.88e-02	1.66226	9.65e-02
	YRDC	1	1	0	2.76e+00	9.65e-02	1.66226	9.65e-02
	ZBED2	3	1	0	2.76e+00	9.65e-02	1.66226	9.65e-02
	ZBTB7B	1	1	0	2.76e+00	9.65e-02	1.66226	9.65e-02
	ZBTB7C	18	1	0	2.76e+00	9.65e-02	1.66226	9.65e-02
	ZFYVE9	1	1	0	2.76e+00	9.65e-02	1.66226	9.65e-02
	ZMAT5	22	1	0	2.76e+00	9.65e-02	1.66226	9.65e-02
	ZNF138	7	1	0	2.76e+00	9.65e-02	1.66226	9.65e-02
	ZNF224	19	1	0	2.76e+00	9.65e-02	1.66226	9.65e-02
	ZNF581	19	1	0	2.76e+00	9.65e-02	1.66226	9.65e-02
	ZNF649	19	1	0	2.76e+00	9.65e-02	1.66226	9.65e-02
	ZNF92	7	6	0	1.20e+03	9.88e-02	1.66226	9.65e-02
	KRT77	12	2	0	1.27e+03	1.93e-02	1.65184	9.86e-02
	PRKDC	8	8	0	1.56e+03	1.39e-01	1.65012	9.89e-02
	NELL1	11	6	0	4.31e+02	4.70e-01	-1.64723	9.95e-02
	GOLGA4	3	4	0	7.54e+02	1.91e-01	1.64610	9.97e-02
	LNP1	3	1	0	2.71e+00	1.00e-01	-1.64490	1.00e-01
	P3H3	12	8	0	1.88e+03	3.27e-02	1.63773	1.01e-01
	CHI3L2	1	4	0	2.48e+03	1.24e-03	1.63492	1.02e-01
	ECM1	1	4	0	2.41e+03	3.39e-03	1.63759	1.02e-01
	CHRNA4	20	5	0	7.04e+02	1.47e-01	1.62991	1.03e-01
	HDAC11	3	3	0	4.22e+02	2.08e-01	1.63021	1.03e-01
	SYNJ2	6	6	0	4.74e+02	4.86e-01	-1.62610	1.04e-01
	HRASLS5	11	3	0	1.13e+03	6.49e-02	-1.62323	1.05e-01
	C2orf54	2	8	0	6.37e+02	6.67e-01	1.61435	1.06e-01
	MYO10	5	6	0	1.35e+03	5.78e-02	1.61430	1.06e-01
	AMIGO2	12	2	0	1.31e+03	1.29e-02	1.60274	1.09e-01
	GIGYF1	7	2	0	1.31e+03	1.29e-02	1.60274	1.09e-01
	GRK1	13	6	0	1.27e+03	4.11e-02	1.60079	1.09e-01
	MUM1	19	2	0	1.31e+03	1.29e-02	1.60274	1.09e-01
	FGFR1	8	6	0	1.80e+03	1.37e-01	1.59812	1.10e-01
	GSR	8	4	0	1.40e+03	3.36e-02	1.60015	1.10e-01
	NLRP2	19	8	0	5.35e+02	5.88e-01	-1.59237	1.11e-01
	STAB2	12	8	0	5.35e+02	5.88e-01	-1.59237	1.11e-01
	VCAN	5	10	0	2.35e+03	4.89e-02	1.59449	1.11e-01
	NPIPB15	16	3	0	2.70e+02	4.46e-01	-1.58878	1.12e-01
	TPCN2	11	3	0	3.65e+02	4.03e-01	1.58884	1.12e-01
	ZBTB20	3	3	0	2.70e+02	4.46e-01	-1.58878	1.12e-01
	ATXN1L	16	4	0	9.91e+02	5.26e-02	1.58533	1.13e-01
	LOC100130705	7	4	0	9.07e+02	1.58e-01	-1.57243	1.16e-01
	ABCA6	17	5	0	3.49e+02	5.09e-01	-1.56894	1.17e-01
	ACTN3	11	5	0	3.49e+02	5.09e-01	-1.56894	1.17e-01
	AFF1	4	5	0	3.49e+02	5.09e-01	-1.56894	1.17e-01
	AFF4	5	5	0	3.49e+02	5.09e-01	-1.56894	1.17e-01
	APC	5	5	0	3.49e+02	5.09e-01	-1.56894	1.17e-01
	C19orf54	19	5	0	3.49e+02	5.09e-01	-1.56894	1.17e-01
	CCSER1	4	5	0	3.49e+02	5.09e-01	-1.56894	1.17e-01
	CNTNAP3	9	3	0	1.70e+02	4.16e-01	-1.56560	1.17e-01
	FGD5	3	5	0	3.49e+02	5.09e-01	-1.56894	1.17e-01
	HELQ	4	3	0	9.69e+02	2.71e-02	1.56666	1.17e-01
	IDE	10	3	0	3.74e+02	3.59e-01	-1.56607	1.17e-01
	MYH7	14	3	0	3.74e+02	3.59e-01	-1.56607	1.17e-01
	PELP1	17	5	0	3.49e+02	5.09e-01	-1.56894	1.17e-01
	PRKCQ	10	5	0	3.49e+02	5.09e-01	-1.56894	1.17e-01
	RTTN	18	5	0	3.49e+02	5.09e-01	-1.56894	1.17e-01
	TNFRSF8	1	5	0	3.49e+02	5.09e-01	-1.56894	1.17e-01
	BSN	3	7	0	2.31e+03	6.36e-03	1.55683	1.20e-01
	TBC1D1	4	8	0	8.88e+02	4.13e-01	1.55653	1.20e-01
	AUNIP	1	4	0	4.67e+02	3.09e-01	-1.54063	1.23e-01
	CDH12	5	4	0	4.67e+02	3.09e-01	-1.54063	1.23e-01
	DUOX1	15	4	0	4.67e+02	3.09e-01	-1.54063	1.23e-01
	FRAS1	4	4	0	4.67e+02	3.09e-01	-1.54063	1.23e-01
	KCNH3	12	4	0	4.67e+02	3.09e-01	-1.54063	1.23e-01
	PREX1	20	4	0	4.67e+02	3.09e-01	-1.54063	1.23e-01
	RALGDS	9	4	0	4.67e+02	3.09e-01	-1.54063	1.23e-01
	SYNE1	6	13	0	2.04e+03	2.05e-01	1.54261	1.23e-01
	TACC3	4	4	0	4.67e+02	3.09e-01	-1.54063	1.23e-01
	TRPV3	17	4	0	4.67e+02	3.09e-01	-1.54063	1.23e-01
	FCAMR	1	2	0	6.88e+02	1.14e-01	1.53317	1.25e-01
	PLIN4	19	6	0	4.68e+02	6.50e-01	1.52228	1.28e-01
	PLCH2	1	13	0	1.40e+03	4.20e-01	1.51699	1.29e-01
	SIGLEC11	19	4	0	2.21e+03	1.72e-03	1.51911	1.29e-01
	COL6A5	3	11	0	1.00e+03	7.17e-01	1.51481	1.30e-01
	MYH9	22	2	0	5.54e+02	1.77e-01	-1.50946	1.31e-01
	SGK223	8	8	0	1.19e+03	2.77e-01	1.51151	1.31e-01
	ABCF2	7	2	0	1.63e+02	3.25e-01	-1.50734	1.32e-01
	ABHD3	18	2	0	1.63e+02	3.25e-01	-1.50734	1.32e-01
	ABHD4	14	2	0	1.63e+02	3.25e-01	-1.50734	1.32e-01
	ACBD5	10	2	0	1.63e+02	3.25e-01	-1.50734	1.32e-01
	ACOT11	1	2	0	1.63e+02	3.25e-01	-1.50734	1.32e-01
	ACR	22	2	0	1.63e+02	3.25e-01	-1.50734	1.32e-01
	ACSBG2	19	2	0	1.63e+02	3.25e-01	-1.50734	1.32e-01
	ACTR10	14	2	0	1.63e+02	3.25e-01	-1.50734	1.32e-01
	ADAM29	4	2	0	1.63e+02	3.25e-01	-1.50734	1.32e-01
	ADAM30	1	2	0	1.63e+02	3.25e-01	-1.50734	1.32e-01
	ADAMTS13	9	2	0	1.63e+02	3.25e-01	-1.50734	1.32e-01
	ADAMTS14	10	2	0	1.63e+02	3.25e-01	-1.50734	1.32e-01
	ADAMTS16	5	2	0	1.63e+02	3.25e-01	-1.50734	1.32e-01
	ADGRG7	3	2	0	1.63e+02	3.25e-01	-1.50734	1.32e-01
	ADNP	20	2	0	1.63e+02	3.25e-01	-1.50734	1.32e-01
	AFAP1L1	5	2	0	1.63e+02	3.25e-01	-1.50734	1.32e-01
	AGBL5	2	2	0	1.63e+02	3.25e-01	-1.50734	1.32e-01
	AGL	1	2	0	1.63e+02	3.25e-01	-1.50734	1.32e-01
	AKR1D1	7	1	0	2.26e+00	1.32e-01	-1.50494	1.32e-01
	ALAD	9	2	0	1.63e+02	3.25e-01	-1.50734	1.32e-01
	ALG10	12	2	0	1.63e+02	3.25e-01	-1.50734	1.32e-01
	ALG10B	12	2	0	1.63e+02	3.25e-01	-1.50734	1.32e-01
	ALG11	13	2	0	1.63e+02	3.25e-01	-1.50734	1.32e-01
	ALG12	22	2	0	1.63e+02	3.25e-01	-1.50734	1.32e-01
	AMER3	2	2	0	1.63e+02	3.25e-01	-1.50734	1.32e-01
	AMZ1	7	2	0	1.63e+02	3.25e-01	-1.50734	1.32e-01
	ANKFN1	17	2	0	1.63e+02	3.25e-01	-1.50734	1.32e-01
	ANKH	5	1	0	2.26e+00	1.32e-01	-1.50494	1.32e-01
	ANKRD40	17	2	0	1.63e+02	3.25e-01	-1.50734	1.32e-01
	AP1B1	22	2	0	1.63e+02	3.25e-01	-1.50734	1.32e-01
	APOBEC3A	22	1	0	2.26e+00	1.32e-01	-1.50494	1.32e-01
	APOBEC3H	22	2	0	1.63e+02	3.25e-01	-1.50734	1.32e-01
	ARHGEF5	7	2	0	1.63e+02	3.25e-01	-1.50734	1.32e-01
	ARL14EPL	5	1	0	2.26e+00	1.32e-01	-1.50494	1.32e-01
	ARMC5	16	2	0	1.63e+02	3.25e-01	-1.50734	1.32e-01
	ASCC3	6	2	0	1.63e+02	3.25e-01	-1.50734	1.32e-01
	ATIC	2	2	0	1.63e+02	3.25e-01	-1.50734	1.32e-01
	ATL2	2	2	0	1.63e+02	3.25e-01	-1.50734	1.32e-01
	ATP2B2	3	2	0	1.63e+02	3.25e-01	-1.50734	1.32e-01
	ATPAF2	17	2	0	1.63e+02	3.25e-01	-1.50734	1.32e-01
	ATRNL1	10	1	0	2.26e+00	1.32e-01	-1.50494	1.32e-01
	ATXN3	14	2	0	1.63e+02	3.25e-01	-1.50734	1.32e-01
	B3GNT7	2	2	0	1.63e+02	3.25e-01	-1.50734	1.32e-01
	BARHL2	1	2	0	1.63e+02	3.25e-01	-1.50734	1.32e-01
	BAZ2B	2	2	0	1.63e+02	3.25e-01	-1.50734	1.32e-01
	BCAT1	12	2	0	1.63e+02	3.25e-01	-1.50734	1.32e-01
	BCKDHA	19	2	0	1.63e+02	3.25e-01	-1.50734	1.32e-01
	BCS1L	2	2	0	1.63e+02	3.25e-01	-1.50734	1.32e-01
	BMP1	8	2	0	1.63e+02	3.25e-01	-1.50734	1.32e-01
	BNIP2	15	2	0	1.63e+02	3.25e-01	-1.50734	1.32e-01
	BPIFA1	20	1	0	2.26e+00	1.32e-01	-1.50494	1.32e-01
	BPIFB6	20	2	0	1.63e+02	3.25e-01	-1.50734	1.32e-01
	BRIX1	5	1	0	2.26e+00	1.32e-01	-1.50494	1.32e-01
	BTRC	10	1	0	2.26e+00	1.32e-01	-1.50494	1.32e-01
	C10orf71	10	2	0	1.63e+02	3.25e-01	-1.50734	1.32e-01
	C10orf91	10	2	0	1.63e+02	3.25e-01	-1.50734	1.32e-01
	C11orf95	11	1	0	2.26e+00	1.32e-01	-1.50494	1.32e-01
	C15orf56	15	2	0	1.63e+02	3.25e-01	-1.50734	1.32e-01
	C17orf96	17	2	0	1.63e+02	3.25e-01	-1.50734	1.32e-01
	C1orf27	1	2	0	1.63e+02	3.25e-01	-1.50734	1.32e-01
	C1R	12	2	0	1.63e+02	3.25e-01	-1.50734	1.32e-01
	C2orf81	2	2	0	1.63e+02	3.25e-01	-1.50734	1.32e-01
	C5AR1	19	2	0	1.63e+02	3.25e-01	-1.50734	1.32e-01
	C5orf45	5	2	0	1.63e+02	3.25e-01	-1.50734	1.32e-01
	C7orf50	7	2	0	1.63e+02	3.25e-01	-1.50734	1.32e-01
	C8G	9	2	0	1.63e+02	3.25e-01	-1.50734	1.32e-01
	C9orf163	9	2	0	1.63e+02	3.25e-01	-1.50734	1.32e-01
	CALD1	7	2	0	1.63e+02	3.25e-01	-1.50734	1.32e-01
	CALM2	2	1	0	2.26e+00	1.32e-01	-1.50494	1.32e-01
	CAPN2	1	2	0	1.63e+02	3.25e-01	-1.50734	1.32e-01
	CATSPER1	11	2	0	1.63e+02	3.25e-01	-1.50734	1.32e-01
	CBY1	22	2	0	1.63e+02	3.25e-01	-1.50734	1.32e-01
	CCDC113	16	2	0	1.63e+02	3.25e-01	-1.50734	1.32e-01
	CCDC146	7	1	0	2.26e+00	1.32e-01	-1.50494	1.32e-01
	CCDC7	10	2	0	1.63e+02	3.25e-01	-1.50734	1.32e-01
	CCDC74B	2	2	0	1.63e+02	3.25e-01	-1.50734	1.32e-01
	CCDC77	12	2	0	1.63e+02	3.25e-01	-1.50734	1.32e-01
	CCDC88A	2	2	0	1.63e+02	3.25e-01	-1.50734	1.32e-01
	CCDC96	4	2	0	1.63e+02	3.25e-01	-1.50734	1.32e-01
	CCER2	19	2	0	1.63e+02	3.25e-01	-1.50734	1.32e-01
	CCNL2	1	2	0	1.63e+02	3.25e-01	-1.50734	1.32e-01
	CD22	19	2	0	1.63e+02	3.25e-01	-1.50734	1.32e-01
	CD248	11	1	0	2.26e+00	1.32e-01	-1.50494	1.32e-01
	CD3EAP	19	2	0	1.63e+02	3.25e-01	-1.50734	1.32e-01
	CD8B	2	2	0	1.63e+02	3.25e-01	-1.50734	1.32e-01
	CDC42EP1	22	1	0	2.26e+00	1.32e-01	-1.50494	1.32e-01
	CDCA4	14	2	0	1.63e+02	3.25e-01	-1.50734	1.32e-01
	CDRT15	17	2	0	1.63e+02	3.25e-01	-1.50734	1.32e-01
	CEP290	12	2	0	1.63e+02	3.25e-01	-1.50734	1.32e-01
	CEP83	12	2	0	1.63e+02	3.25e-01	-1.50734	1.32e-01
	CERK	22	2	0	1.63e+02	3.25e-01	-1.50734	1.32e-01
	CERS4	19	2	0	1.63e+02	3.25e-01	-1.50734	1.32e-01
	CFAP52	17	2	0	1.63e+02	3.25e-01	-1.50734	1.32e-01
	CFAP53	18	2	0	1.63e+02	3.25e-01	-1.50734	1.32e-01
	CFAP77	9	1	0	2.26e+00	1.32e-01	-1.50494	1.32e-01
	CGREF1	2	2	0	1.63e+02	3.25e-01	-1.50734	1.32e-01
	CHI3L1	1	2	0	1.63e+02	3.25e-01	-1.50734	1.32e-01
	CHMP4A	14	2	0	1.63e+02	3.25e-01	-1.50734	1.32e-01
	CHRNA7	15	2	0	1.63e+02	3.25e-01	-1.50734	1.32e-01
	CIAO1	2	2	0	1.63e+02	3.25e-01	-1.50734	1.32e-01
	CKB	14	1	0	2.26e+00	1.32e-01	-1.50494	1.32e-01
	CKMT2	5	2	0	1.63e+02	3.25e-01	-1.50734	1.32e-01
	CLASP2	3	2	0	1.63e+02	3.25e-01	-1.50734	1.32e-01
	CLINT1	5	2	0	1.63e+02	3.25e-01	-1.50734	1.32e-01
	CLIP4	2	2	0	1.63e+02	3.25e-01	-1.50734	1.32e-01
	CLP1	11	2	0	1.63e+02	3.25e-01	-1.50734	1.32e-01
	CMIP	16	2	0	1.63e+02	3.25e-01	-1.50734	1.32e-01
	CNBD1	8	1	0	2.26e+00	1.32e-01	-1.50494	1.32e-01
	COG3	13	2	0	1.63e+02	3.25e-01	-1.50734	1.32e-01
	COL6A1	21	2	0	1.63e+02	3.25e-01	-1.50734	1.32e-01
	COL9A1	6	2	0	1.63e+02	3.25e-01	-1.50734	1.32e-01
	CORO1B	11	2	0	1.63e+02	3.25e-01	-1.50734	1.32e-01
	CORO2B	15	2	0	1.63e+02	3.25e-01	-1.50734	1.32e-01
	CPA1	7	2	0	1.63e+02	3.25e-01	-1.50734	1.32e-01
	CPNE5	6	2	0	1.63e+02	3.25e-01	-1.50734	1.32e-01
	CPSF7	11	1	0	2.26e+00	1.32e-01	-1.50494	1.32e-01
	CPXM2	10	2	0	1.63e+02	3.25e-01	-1.50734	1.32e-01
	CRAT	9	2	0	1.63e+02	3.25e-01	-1.50734	1.32e-01
	CREB3	9	2	0	1.63e+02	3.25e-01	-1.50734	1.32e-01
	CRELD2	22	2	0	1.63e+02	3.25e-01	-1.50734	1.32e-01
	CRTC3	15	1	0	2.26e+00	1.32e-01	-1.50494	1.32e-01
	CRYAA	21	2	0	1.63e+02	3.25e-01	-1.50734	1.32e-01
	CSH2	17	2	0	1.63e+02	3.25e-01	-1.50734	1.32e-01
	CST2	20	1	0	2.26e+00	1.32e-01	-1.50494	1.32e-01
	CTGF	6	2	0	1.63e+02	3.25e-01	-1.50734	1.32e-01
	CYC1	8	2	0	1.63e+02	3.25e-01	-1.50734	1.32e-01
	CYP4F3	19	1	0	2.26e+00	1.32e-01	-1.50494	1.32e-01
	CYP4Z1	1	2	0	1.63e+02	3.25e-01	-1.50734	1.32e-01
	DACT2	6	2	0	1.63e+02	3.25e-01	-1.50734	1.32e-01
	DBF4B	17	2	0	1.63e+02	3.25e-01	-1.50734	1.32e-01
	DBN1	5	2	0	1.63e+02	3.25e-01	-1.50734	1.32e-01
	DBNL	7	2	0	1.63e+02	3.25e-01	-1.50734	1.32e-01
	DCAF5	14	1	0	2.26e+00	1.32e-01	-1.50494	1.32e-01
	DCDC5	11	1	0	2.26e+00	1.32e-01	-1.50494	1.32e-01
	DCP1A	3	2	0	1.63e+02	3.25e-01	-1.50734	1.32e-01
	DCP2	5	2	0	1.63e+02	3.25e-01	-1.50734	1.32e-01
	DDHD1	14	2	0	1.63e+02	3.25e-01	-1.50734	1.32e-01
	DECR2	16	2	0	1.63e+02	3.25e-01	-1.50734	1.32e-01
	DEPDC4	12	2	0	1.63e+02	3.25e-01	-1.50734	1.32e-01
	DHRS13	17	1	0	2.26e+00	1.32e-01	-1.50494	1.32e-01
	DLGAP5	14	2	0	1.63e+02	3.25e-01	-1.50734	1.32e-01
	DMBX1	1	2	0	1.63e+02	3.25e-01	-1.50734	1.32e-01
	DOCK1	10	2	0	1.63e+02	3.25e-01	-1.50734	1.32e-01
	DOCK4	7	2	0	1.63e+02	3.25e-01	-1.50734	1.32e-01
	DPH6	15	2	0	1.63e+02	3.25e-01	-1.50734	1.32e-01
	DPY19L4	8	2	0	1.63e+02	3.25e-01	-1.50734	1.32e-01
	DPYSL5	2	2	0	1.63e+02	3.25e-01	-1.50734	1.32e-01
	DUSP2	2	1	0	2.26e+00	1.32e-01	-1.50494	1.32e-01
	DYRK1B	19	2	0	1.63e+02	3.25e-01	-1.50734	1.32e-01
	DYRK3	1	2	0	1.63e+02	3.25e-01	-1.50734	1.32e-01
	E2F5	8	2	0	1.63e+02	3.25e-01	-1.50734	1.32e-01
	ECI1	16	1	0	2.26e+00	1.32e-01	-1.50494	1.32e-01
	EEF1D	8	2	0	1.63e+02	3.25e-01	-1.50734	1.32e-01
	EFCC1	3	2	0	1.63e+02	3.25e-01	-1.50734	1.32e-01
	EGFR	7	1	0	2.26e+00	1.32e-01	-1.50494	1.32e-01
	ELMO3	16	2	0	1.63e+02	3.25e-01	-1.50734	1.32e-01
	ELOVL5	6	2	0	1.63e+02	3.25e-01	-1.50734	1.32e-01
	ELP3	8	2	0	1.63e+02	3.25e-01	-1.50734	1.32e-01
	ENO4	10	2	0	1.63e+02	3.25e-01	-1.50734	1.32e-01
	ENTHD1	22	1	0	2.26e+00	1.32e-01	-1.50494	1.32e-01
	ERBIN	5	2	0	1.63e+02	3.25e-01	-1.50734	1.32e-01
	ERCC8	5	2	0	1.63e+02	3.25e-01	-1.50734	1.32e-01
	ERICH1	8	2	0	1.63e+02	3.25e-01	-1.50734	1.32e-01
	ERLIN2	8	2	0	1.63e+02	3.25e-01	-1.50734	1.32e-01
	ERRFI1	1	1	0	2.26e+00	1.32e-01	-1.50494	1.32e-01
	ERVV-1	19	2	0	1.63e+02	3.25e-01	-1.50734	1.32e-01
	ETFDH	4	2	0	1.63e+02	3.25e-01	-1.50734	1.32e-01
	ETS2	21	2	0	1.63e+02	3.25e-01	-1.50734	1.32e-01
	EWSR1	22	2	0	1.63e+02	3.25e-01	-1.50734	1.32e-01
	EXOC2	6	2	0	1.63e+02	3.25e-01	-1.50734	1.32e-01
	FABP7	6	2	0	1.63e+02	3.25e-01	-1.50734	1.32e-01
	FAM129C	19	2	0	1.63e+02	3.25e-01	-1.50734	1.32e-01
	FAM135A	6	1	0	2.26e+00	1.32e-01	-1.50494	1.32e-01
	FAM189A2	9	1	0	2.26e+00	1.32e-01	-1.50494	1.32e-01
	FAM212A	3	2	0	1.63e+02	3.25e-01	-1.50734	1.32e-01
	FASTKD1	2	1	0	2.26e+00	1.32e-01	-1.50494	1.32e-01
	FBF1	17	2	0	1.63e+02	3.25e-01	-1.50734	1.32e-01
	FBLN7	2	2	0	1.63e+02	3.25e-01	-1.50734	1.32e-01
	FBXO30	6	2	0	1.63e+02	3.25e-01	-1.50734	1.32e-01
	FBXO41	2	2	0	1.63e+02	3.25e-01	-1.50734	1.32e-01
	FCGR1A	1	2	0	1.63e+02	3.25e-01	-1.50734	1.32e-01
	FGD6	12	1	0	2.26e+00	1.32e-01	-1.50494	1.32e-01
	FIGNL1	7	2	0	1.63e+02	3.25e-01	-1.50734	1.32e-01
	FJX1	11	2	0	1.63e+02	3.25e-01	-1.50734	1.32e-01
	FKRP	19	2	0	1.63e+02	3.25e-01	-1.50734	1.32e-01
	FMO5	1	2	0	1.63e+02	3.25e-01	-1.50734	1.32e-01
	FNBP1L	1	2	0	1.63e+02	3.25e-01	-1.50734	1.32e-01
	FOXD1	5	1	0	2.26e+00	1.32e-01	-1.50494	1.32e-01
	FOXK2	17	2	0	1.63e+02	3.25e-01	-1.50734	1.32e-01
	FSTL5	4	2	0	1.63e+02	3.25e-01	-1.50734	1.32e-01
	FUS	16	2	0	1.63e+02	3.25e-01	-1.50734	1.32e-01
	GABRB1	4	1	0	2.26e+00	1.32e-01	-1.50494	1.32e-01
	GAK	4	2	0	1.63e+02	3.25e-01	-1.50734	1.32e-01
	GALNT14	2	2	0	1.63e+02	3.25e-01	-1.50734	1.32e-01
	GALNT6	12	2	0	1.63e+02	3.25e-01	-1.50734	1.32e-01
	GAS6	13	2	0	1.63e+02	3.25e-01	-1.50734	1.32e-01
	GBE1	3	1	0	2.26e+00	1.32e-01	-1.50494	1.32e-01
	GC	4	2	0	1.63e+02	3.25e-01	-1.50734	1.32e-01
	GGTLC2	22	2	0	1.63e+02	3.25e-01	-1.50734	1.32e-01
	GHRHR	7	1	0	2.26e+00	1.32e-01	-1.50494	1.32e-01
	GLIS3	9	2	0	1.63e+02	3.25e-01	-1.50734	1.32e-01
	GLRA1	5	2	0	1.63e+02	3.25e-01	-1.50734	1.32e-01
	GMEB2	20	2	0	1.63e+02	3.25e-01	-1.50734	1.32e-01
	GNA14	9	2	0	1.63e+02	3.25e-01	-1.50734	1.32e-01
	GNB1L	22	2	0	1.63e+02	3.25e-01	-1.50734	1.32e-01
	GNL2	1	2	0	1.63e+02	3.25e-01	-1.50734	1.32e-01
	GOLGA6L22	15	2	0	1.63e+02	3.25e-01	-1.50734	1.32e-01
	GOLIM4	3	2	0	1.63e+02	3.25e-01	-1.50734	1.32e-01
	GORASP1	3	2	0	1.63e+02	3.25e-01	-1.50734	1.32e-01
	GP6	19	2	0	1.63e+02	3.25e-01	-1.50734	1.32e-01
	GP9	3	2	0	1.63e+02	3.25e-01	-1.50734	1.32e-01
	GPATCH11	2	2	0	1.63e+02	3.25e-01	-1.50734	1.32e-01
	GPATCH8	17	2	0	1.63e+02	3.25e-01	-1.50734	1.32e-01
	GPBAR1	2	2	0	1.63e+02	3.25e-01	-1.50734	1.32e-01
	GPR148	2	2	0	1.63e+02	3.25e-01	-1.50734	1.32e-01
	GPR25	1	2	0	1.63e+02	3.25e-01	-1.50734	1.32e-01
	GPR37	7	2	0	1.63e+02	3.25e-01	-1.50734	1.32e-01
	GPRC5D	12	2	0	1.63e+02	3.25e-01	-1.50734	1.32e-01
	GPX8	5	2	0	1.63e+02	3.25e-01	-1.50734	1.32e-01
	GRIA1	5	2	0	1.63e+02	3.25e-01	-1.50734	1.32e-01
	GRIK1	21	2	0	1.63e+02	3.25e-01	-1.50734	1.32e-01
	GRM1	6	2	0	1.63e+02	3.25e-01	-1.50734	1.32e-01
	GSG2	17	1	0	2.26e+00	1.32e-01	-1.50494	1.32e-01
	GTF2E1	3	2	0	1.63e+02	3.25e-01	-1.50734	1.32e-01
	GTPBP2	6	2	0	1.63e+02	3.25e-01	-1.50734	1.32e-01
	GUCY2C	12	2	0	1.63e+02	3.25e-01	-1.50734	1.32e-01
	HAO2	1	1	0	2.26e+00	1.32e-01	-1.50494	1.32e-01
	HAS1	19	2	0	1.63e+02	3.25e-01	-1.50734	1.32e-01
	HBS1L	6	2	0	1.63e+02	3.25e-01	-1.50734	1.32e-01
	HELZ2	20	2	0	1.63e+02	3.25e-01	-1.50734	1.32e-01
	HEXA	15	2	0	1.63e+02	3.25e-01	-1.50734	1.32e-01
	HFE	6	2	0	1.63e+02	3.25e-01	-1.50734	1.32e-01
	HGFAC	4	2	0	1.63e+02	3.25e-01	-1.50734	1.32e-01
	HIST1H1T	6	2	0	1.63e+02	3.25e-01	-1.50734	1.32e-01
	HMGCL	1	2	0	1.63e+02	3.25e-01	-1.50734	1.32e-01
	HOXC11	12	2	0	1.63e+02	3.25e-01	-1.50734	1.32e-01
	HSD11B1L	19	2	0	1.63e+02	3.25e-01	-1.50734	1.32e-01
	HSD17B3	9	2	0	1.63e+02	3.25e-01	-1.50734	1.32e-01
	HSPA5	9	1	0	2.26e+00	1.32e-01	-1.50494	1.32e-01
	HSPBAP1	3	2	0	1.63e+02	3.25e-01	-1.50734	1.32e-01
	ICK	6	2	0	1.63e+02	3.25e-01	-1.50734	1.32e-01
	IDUA	4	2	0	1.63e+02	3.25e-01	-1.50734	1.32e-01
	IGFBP2	2	1	0	2.26e+00	1.32e-01	-1.50494	1.32e-01
	IL12A	3	2	0	1.63e+02	3.25e-01	-1.50734	1.32e-01
	IL15RA	10	2	0	1.63e+02	3.25e-01	-1.50734	1.32e-01
	IL1R2	2	2	0	1.63e+02	3.25e-01	-1.50734	1.32e-01
	IMPG1	6	2	0	1.63e+02	3.25e-01	-1.50734	1.32e-01
	INCENP	11	2	0	1.63e+02	3.25e-01	-1.50734	1.32e-01
	INSIG2	2	2	0	1.63e+02	3.25e-01	-1.50734	1.32e-01
	INSM1	20	2	0	1.63e+02	3.25e-01	-1.50734	1.32e-01
	INTS7	1	1	0	2.26e+00	1.32e-01	-1.50494	1.32e-01
	IPO5	13	2	0	1.63e+02	3.25e-01	-1.50734	1.32e-01
	IQCC	1	2	0	1.63e+02	3.25e-01	-1.50734	1.32e-01
	ITGA8	10	2	0	1.63e+02	3.25e-01	-1.50734	1.32e-01
	ITLN2	1	1	0	2.26e+00	1.32e-01	-1.50494	1.32e-01
	ITPR2	12	2	0	1.63e+02	3.25e-01	-1.50734	1.32e-01
	KCNC1	11	1	0	2.26e+00	1.32e-01	-1.50494	1.32e-01
	KCNK13	14	1	0	2.26e+00	1.32e-01	-1.50494	1.32e-01
	KCTD1	18	2	0	1.63e+02	3.25e-01	-1.50734	1.32e-01
	KCTD15	19	2	0	1.63e+02	3.25e-01	-1.50734	1.32e-01
	KIAA0753	17	2	0	1.63e+02	3.25e-01	-1.50734	1.32e-01
	KIAA1462	10	2	0	1.63e+02	3.25e-01	-1.50734	1.32e-01
	KIF5C	2	2	0	1.63e+02	3.25e-01	-1.50734	1.32e-01
	KLF13	15	2	0	1.63e+02	3.25e-01	-1.50734	1.32e-01
	KLHL22	22	2	0	1.63e+02	3.25e-01	-1.50734	1.32e-01
	KLHL40	3	2	0	1.63e+02	3.25e-01	-1.50734	1.32e-01
	KLK2	19	2	0	1.63e+02	3.25e-01	-1.50734	1.32e-01
	KRT33A	17	2	0	1.63e+02	3.25e-01	-1.50734	1.32e-01
	KRT80	12	1	0	2.26e+00	1.32e-01	-1.50494	1.32e-01
	KRTAP10-1	21	1	0	2.26e+00	1.32e-01	-1.50494	1.32e-01
	KRTAP29-1	17	2	0	1.63e+02	3.25e-01	-1.50734	1.32e-01
	LAIR2	19	2	0	1.63e+02	3.25e-01	-1.50734	1.32e-01
	LARS2	3	2	0	1.63e+02	3.25e-01	-1.50734	1.32e-01
	LAYN	11	2	0	1.63e+02	3.25e-01	-1.50734	1.32e-01
	LECT2	5	2	0	1.63e+02	3.25e-01	-1.50734	1.32e-01
	LGSN	6	2	0	1.63e+02	3.25e-01	-1.50734	1.32e-01
	LIG4	13	1	0	2.26e+00	1.32e-01	-1.50494	1.32e-01
	LIMK1	7	2	0	1.63e+02	3.25e-01	-1.50734	1.32e-01
	LOXL2	8	2	0	1.63e+02	3.25e-01	-1.50734	1.32e-01
	LRCH1	13	2	0	1.63e+02	3.25e-01	-1.50734	1.32e-01
	LRIG3	12	2	0	1.63e+02	3.25e-01	-1.50734	1.32e-01
	LRR1	14	2	0	1.63e+02	3.25e-01	-1.50734	1.32e-01
	LRRC28	15	2	0	1.63e+02	3.25e-01	-1.50734	1.32e-01
	LRRC8C	1	1	0	2.26e+00	1.32e-01	-1.50494	1.32e-01
	LRRK2	12	2	0	1.63e+02	3.25e-01	-1.50734	1.32e-01
	LRRN4CL	11	2	0	1.63e+02	3.25e-01	-1.50734	1.32e-01
	LY75-CD302	2	2	0	1.63e+02	3.25e-01	-1.50734	1.32e-01
	M1AP	2	2	0	1.63e+02	3.25e-01	-1.50734	1.32e-01
	MAB21L3	1	2	0	1.63e+02	3.25e-01	-1.50734	1.32e-01
	MAFG	17	2	0	1.63e+02	3.25e-01	-1.50734	1.32e-01
	MAN2B1	19	2	0	1.63e+02	3.25e-01	-1.50734	1.32e-01
	MAPK8	10	2	0	1.63e+02	3.25e-01	-1.50734	1.32e-01
	MARCH1	4	1	0	2.26e+00	1.32e-01	-1.50494	1.32e-01
	MBLAC2	5	1	0	2.26e+00	1.32e-01	-1.50494	1.32e-01
	MED17	11	2	0	1.63e+02	3.25e-01	-1.50734	1.32e-01
	MEIOC	17	1	0	2.26e+00	1.32e-01	-1.50494	1.32e-01
	MEX3B	15	1	0	2.26e+00	1.32e-01	-1.50494	1.32e-01
	MFN2	1	2	0	1.63e+02	3.25e-01	-1.50734	1.32e-01
	MFRP	11	2	0	1.63e+02	3.25e-01	-1.50734	1.32e-01
	MICU3	8	2	0	1.63e+02	3.25e-01	-1.50734	1.32e-01
	MIEF2	17	2	0	1.63e+02	3.25e-01	-1.50734	1.32e-01
	MISP3	19	2	0	1.63e+02	3.25e-01	-1.50734	1.32e-01
	MITF	3	2	0	1.63e+02	3.25e-01	-1.50734	1.32e-01
	MKX	10	2	0	1.63e+02	3.25e-01	-1.50734	1.32e-01
	MLEC	12	1	0	2.26e+00	1.32e-01	-1.50494	1.32e-01
	MMP19	12	2	0	1.63e+02	3.25e-01	-1.50734	1.32e-01
	MMP28	17	2	0	1.63e+02	3.25e-01	-1.50734	1.32e-01
	MORN3	12	1	0	2.26e+00	1.32e-01	-1.50494	1.32e-01
	MRAP	21	1	0	2.26e+00	1.32e-01	-1.50494	1.32e-01
	MRPL14	6	2	0	1.63e+02	3.25e-01	-1.50734	1.32e-01
	MRPL47	3	1	0	2.26e+00	1.32e-01	-1.50494	1.32e-01
	MRPS11	15	2	0	1.63e+02	3.25e-01	-1.50734	1.32e-01
	MRVI1	11	1	0	2.26e+00	1.32e-01	-1.50494	1.32e-01
	MST1R	3	2	0	1.63e+02	3.25e-01	-1.50734	1.32e-01
	MSX2	5	2	0	1.63e+02	3.25e-01	-1.50734	1.32e-01
	MTMR6	13	1	0	2.26e+00	1.32e-01	-1.50494	1.32e-01
	MTRR	5	2	0	1.63e+02	3.25e-01	-1.50734	1.32e-01
	MTX1	1	2	0	1.63e+02	3.25e-01	-1.50734	1.32e-01
	MYH13	17	2	0	1.63e+02	3.25e-01	-1.50734	1.32e-01
	MYL3	3	2	0	1.63e+02	3.25e-01	-1.50734	1.32e-01
	MYOM1	18	2	0	1.63e+02	3.25e-01	-1.50734	1.32e-01
	NAGLU	17	1	0	2.26e+00	1.32e-01	-1.50494	1.32e-01
	NAGPA	16	2	0	1.63e+02	3.25e-01	-1.50734	1.32e-01
	NCAPH	2	2	0	1.63e+02	3.25e-01	-1.50734	1.32e-01
	NCKAP5	2	2	0	1.63e+02	3.25e-01	-1.50734	1.32e-01
	NCL	2	2	0	1.63e+02	3.25e-01	-1.50734	1.32e-01
	NDUFA5	7	1	0	2.26e+00	1.32e-01	-1.50494	1.32e-01
	NECAP2	1	2	0	1.63e+02	3.25e-01	-1.50734	1.32e-01
	NECTIN3	3	2	0	1.63e+02	3.25e-01	-1.50734	1.32e-01
	NEDD4	15	2	0	1.63e+02	3.25e-01	-1.50734	1.32e-01
	NEK11	3	2	0	1.63e+02	3.25e-01	-1.50734	1.32e-01
	NET1	10	2	0	1.63e+02	3.25e-01	-1.50734	1.32e-01
	NFATC2	20	2	0	1.63e+02	3.25e-01	-1.50734	1.32e-01
	NFE2L2	2	2	0	1.63e+02	3.25e-01	-1.50734	1.32e-01
	NGFR	17	2	0	1.63e+02	3.25e-01	-1.50734	1.32e-01
	NHLRC2	10	2	0	1.63e+02	3.25e-01	-1.50734	1.32e-01
	NIT2	3	2	0	1.63e+02	3.25e-01	-1.50734	1.32e-01
	NLRP13	19	2	0	1.63e+02	3.25e-01	-1.50734	1.32e-01
	NLRP4	19	2	0	1.63e+02	3.25e-01	-1.50734	1.32e-01
	NOL4L	20	1	0	2.26e+00	1.32e-01	-1.50494	1.32e-01
	NOS2	17	2	0	1.63e+02	3.25e-01	-1.50734	1.32e-01
	NOTCH2NL	1	1	0	2.26e+00	1.32e-01	-1.50494	1.32e-01
	NOTO	2	2	0	1.63e+02	3.25e-01	-1.50734	1.32e-01
	NOXO1	16	2	0	1.63e+02	3.25e-01	-1.50734	1.32e-01
	NPAT	11	2	0	1.63e+02	3.25e-01	-1.50734	1.32e-01
	NR1H3	11	2	0	1.63e+02	3.25e-01	-1.50734	1.32e-01
	NR1I3	1	2	0	1.63e+02	3.25e-01	-1.50734	1.32e-01
	NRCAM	7	2	0	1.63e+02	3.25e-01	-1.50734	1.32e-01
	NRGN	11	1	0	2.26e+00	1.32e-01	-1.50494	1.32e-01
	NSMCE4A	10	2	0	1.63e+02	3.25e-01	-1.50734	1.32e-01
	NSUN4	1	2	0	1.63e+02	3.25e-01	-1.50734	1.32e-01
	NTN1	17	2	0	1.63e+02	3.25e-01	-1.50734	1.32e-01
	NUF2	1	2	0	1.63e+02	3.25e-01	-1.50734	1.32e-01
	NUP214	9	2	0	1.63e+02	3.25e-01	-1.50734	1.32e-01
	NXPE2	11	1	0	2.26e+00	1.32e-01	-1.50494	1.32e-01
	OBP2A	9	1	0	2.26e+00	1.32e-01	-1.50494	1.32e-01
	OCA2	15	2	0	1.63e+02	3.25e-01	-1.50734	1.32e-01
	OPRM1	6	2	0	1.63e+02	3.25e-01	-1.50734	1.32e-01
	OR10G8	11	2	0	1.63e+02	3.25e-01	-1.50734	1.32e-01
	OR10J3	1	2	0	1.63e+02	3.25e-01	-1.50734	1.32e-01
	OR1L8	9	2	0	1.63e+02	3.25e-01	-1.50734	1.32e-01
	OR2G2	1	2	0	1.63e+02	3.25e-01	-1.50734	1.32e-01
	OR2T35	1	1	0	2.26e+00	1.32e-01	-1.50494	1.32e-01
	OR2T6	1	2	0	1.63e+02	3.25e-01	-1.50734	1.32e-01
	OR4D9	11	2	0	1.63e+02	3.25e-01	-1.50734	1.32e-01
	OR5D18	11	2	0	1.63e+02	3.25e-01	-1.50734	1.32e-01
	OR5K3	3	2	0	1.63e+02	3.25e-01	-1.50734	1.32e-01
	OR5T3	11	2	0	1.63e+02	3.25e-01	-1.50734	1.32e-01
	OR6B2	2	2	0	1.63e+02	3.25e-01	-1.50734	1.32e-01
	ORMDL3	17	1	0	2.26e+00	1.32e-01	-1.50494	1.32e-01
	OSGEPL1	2	2	0	1.63e+02	3.25e-01	-1.50734	1.32e-01
	OSMR	5	2	0	1.63e+02	3.25e-01	-1.50734	1.32e-01
	OXCT2	1	1	0	2.26e+00	1.32e-01	-1.50494	1.32e-01
	PACSIN3	11	2	0	1.63e+02	3.25e-01	-1.50734	1.32e-01
	PADI4	1	2	0	1.63e+02	3.25e-01	-1.50734	1.32e-01
	PAG1	8	2	0	1.63e+02	3.25e-01	-1.50734	1.32e-01
	PANX3	11	2	0	1.63e+02	3.25e-01	-1.50734	1.32e-01
	PAOX	10	2	0	1.63e+02	3.25e-01	-1.50734	1.32e-01
	PAPD5	16	2	0	1.63e+02	3.25e-01	-1.50734	1.32e-01
	PASK	2	2	0	1.63e+02	3.25e-01	-1.50734	1.32e-01
	PAX4	7	2	0	1.63e+02	3.25e-01	-1.50734	1.32e-01
	PBLD	10	2	0	1.63e+02	3.25e-01	-1.50734	1.32e-01
	PCDHA2	5	2	0	1.63e+02	3.25e-01	-1.50734	1.32e-01
	PCDHA9	5	1	0	2.26e+00	1.32e-01	-1.50494	1.32e-01
	PCDHGA2	5	2	0	1.63e+02	3.25e-01	-1.50734	1.32e-01
	PCDHGC3	5	2	0	1.63e+02	3.25e-01	-1.50734	1.32e-01
	PCP4L1	1	1	0	2.26e+00	1.32e-01	-1.50494	1.32e-01
	PDE6C	10	1	0	2.26e+00	1.32e-01	-1.50494	1.32e-01
	PDE8A	15	2	0	1.63e+02	3.25e-01	-1.50734	1.32e-01
	PDE9A	21	2	0	1.63e+02	3.25e-01	-1.50734	1.32e-01
	PECR	2	2	0	1.63e+02	3.25e-01	-1.50734	1.32e-01
	PEX12	17	2	0	1.63e+02	3.25e-01	-1.50734	1.32e-01
	PGBD1	6	2	0	1.63e+02	3.25e-01	-1.50734	1.32e-01
	PHC1	12	2	0	1.63e+02	3.25e-01	-1.50734	1.32e-01
	PI4K2B	4	2	0	1.63e+02	3.25e-01	-1.50734	1.32e-01
	PIK3R6	17	2	0	1.63e+02	3.25e-01	-1.50734	1.32e-01
	PKN2	1	1	0	2.26e+00	1.32e-01	-1.50494	1.32e-01
	PLEK	2	2	0	1.63e+02	3.25e-01	-1.50734	1.32e-01
	PLEKHA2	8	1	0	2.26e+00	1.32e-01	-1.50494	1.32e-01
	PLEKHG5	1	1	0	2.26e+00	1.32e-01	-1.50494	1.32e-01
	PLEKHG7	12	2	0	1.63e+02	3.25e-01	-1.50734	1.32e-01
	PLK1	16	2	0	1.63e+02	3.25e-01	-1.50734	1.32e-01
	PLSCR3	17	2	0	1.63e+02	3.25e-01	-1.50734	1.32e-01
	PNPLA3	22	1	0	2.26e+00	1.32e-01	-1.50494	1.32e-01
	POLR1B	2	2	0	1.63e+02	3.25e-01	-1.50734	1.32e-01
	POM121L12	7	2	0	1.63e+02	3.25e-01	-1.50734	1.32e-01
	PPIP5K2	5	2	0	1.63e+02	3.25e-01	-1.50734	1.32e-01
	PPP3CC	8	2	0	1.63e+02	3.25e-01	-1.50734	1.32e-01
	PPP6R1	19	2	0	1.63e+02	3.25e-01	-1.50734	1.32e-01
	PPRC1	10	2	0	1.63e+02	3.25e-01	-1.50734	1.32e-01
	PQLC3	2	1	0	2.26e+00	1.32e-01	-1.50494	1.32e-01
	PRDM15	21	2	0	1.63e+02	3.25e-01	-1.50734	1.32e-01
	PRDM8	4	1	0	2.26e+00	1.32e-01	-1.50494	1.32e-01
	PRSS41	16	2	0	1.63e+02	3.25e-01	-1.50734	1.32e-01
	PRSS50	3	2	0	1.63e+02	3.25e-01	-1.50734	1.32e-01
	PRSS53	16	2	0	1.63e+02	3.25e-01	-1.50734	1.32e-01
	PSD2	5	2	0	1.63e+02	3.25e-01	-1.50734	1.32e-01
	PSKH2	8	2	0	1.63e+02	3.25e-01	-1.50734	1.32e-01
	PSMD9	12	2	0	1.63e+02	3.25e-01	-1.50734	1.32e-01
	PSMG1	21	2	0	1.63e+02	3.25e-01	-1.50734	1.32e-01
	PTCD3	2	2	0	1.63e+02	3.25e-01	-1.50734	1.32e-01
	PTPRE	10	2	0	1.63e+02	3.25e-01	-1.50734	1.32e-01
	PTS	11	1	0	2.26e+00	1.32e-01	-1.50494	1.32e-01
	PUF60	8	1	0	2.26e+00	1.32e-01	-1.50494	1.32e-01
	PVR	19	2	0	1.63e+02	3.25e-01	-1.50734	1.32e-01
	PYURF	4	2	0	1.63e+02	3.25e-01	-1.50734	1.32e-01
	QRICH2	17	2	0	1.63e+02	3.25e-01	-1.50734	1.32e-01
	QSOX2	9	2	0	1.63e+02	3.25e-01	-1.50734	1.32e-01
	R3HDML	20	1	0	2.26e+00	1.32e-01	-1.50494	1.32e-01
	RAB36	22	2	0	1.63e+02	3.25e-01	-1.50734	1.32e-01
	RAB44	6	2	0	1.63e+02	3.25e-01	-1.50734	1.32e-01
	RAD18	3	2	0	1.63e+02	3.25e-01	-1.50734	1.32e-01
	RANBP10	16	2	0	1.63e+02	3.25e-01	-1.50734	1.32e-01
	RAPGEF3	12	2	0	1.63e+02	3.25e-01	-1.50734	1.32e-01
	RASAL2	1	2	0	1.63e+02	3.25e-01	-1.50734	1.32e-01
	RASSF7	11	2	0	1.63e+02	3.25e-01	-1.50734	1.32e-01
	RBCK1	20	2	0	1.63e+02	3.25e-01	-1.50734	1.32e-01
	RBL1	20	2	0	1.63e+02	3.25e-01	-1.50734	1.32e-01
	RBM12B	8	2	0	1.63e+02	3.25e-01	-1.50734	1.32e-01
	RDH12	14	1	0	2.26e+00	1.32e-01	-1.50494	1.32e-01
	REC8	14	2	0	1.63e+02	3.25e-01	-1.50734	1.32e-01
	RET	10	2	0	1.63e+02	3.25e-01	-1.50734	1.32e-01
	RFX1	19	2	0	1.63e+02	3.25e-01	-1.50734	1.32e-01
	RGS11	16	2	0	1.63e+02	3.25e-01	-1.50734	1.32e-01
	RHBDD3	22	1	0	2.26e+00	1.32e-01	-1.50494	1.32e-01
	RHOBTB1	10	2	0	1.63e+02	3.25e-01	-1.50734	1.32e-01
	RIIAD1	1	2	0	1.63e+02	3.25e-01	-1.50734	1.32e-01
	RNF2	1	1	0	2.26e+00	1.32e-01	-1.50494	1.32e-01
	RNF44	5	2	0	1.63e+02	3.25e-01	-1.50734	1.32e-01
	RORC	1	2	0	1.63e+02	3.25e-01	-1.50734	1.32e-01
	RPAP1	15	1	0	2.26e+00	1.32e-01	-1.50494	1.32e-01
	RPL3L	16	2	0	1.63e+02	3.25e-01	-1.50734	1.32e-01
	RPTOR	17	1	0	2.26e+00	1.32e-01	-1.50494	1.32e-01
	RSU1	10	2	0	1.63e+02	3.25e-01	-1.50734	1.32e-01
	RXRG	1	1	0	2.26e+00	1.32e-01	-1.50494	1.32e-01
	SAFB	19	2	0	1.63e+02	3.25e-01	-1.50734	1.32e-01
	SAMD1	19	2	0	1.63e+02	3.25e-01	-1.50734	1.32e-01
	SBNO2	19	2	0	1.63e+02	3.25e-01	-1.50734	1.32e-01
	SCAMP4	19	2	0	1.63e+02	3.25e-01	-1.50734	1.32e-01
	SCYL3	1	1	0	2.26e+00	1.32e-01	-1.50494	1.32e-01
	SEL1L2	20	2	0	1.63e+02	3.25e-01	-1.50734	1.32e-01
	SEMA4B	15	2	0	1.63e+02	3.25e-01	-1.50734	1.32e-01
	SEPT11	4	2	0	1.63e+02	3.25e-01	-1.50734	1.32e-01
	SEPT2	2	2	0	1.63e+02	3.25e-01	-1.50734	1.32e-01
	SERHL2	22	2	0	1.63e+02	3.25e-01	-1.50734	1.32e-01
	SERINC4	15	2	0	1.63e+02	3.25e-01	-1.50734	1.32e-01
	SERPINA2	14	2	0	1.63e+02	3.25e-01	-1.50734	1.32e-01
	SERPINB10	18	2	0	1.63e+02	3.25e-01	-1.50734	1.32e-01
	SF1	11	1	0	2.26e+00	1.32e-01	-1.50494	1.32e-01
	SGO1	3	2	0	1.63e+02	3.25e-01	-1.50734	1.32e-01
	SGSM2	17	2	0	1.63e+02	3.25e-01	-1.50734	1.32e-01
	SH3RF1	4	2	0	1.63e+02	3.25e-01	-1.50734	1.32e-01
	SHISA6	17	2	0	1.63e+02	3.25e-01	-1.50734	1.32e-01
	SHKBP1	19	2	0	1.63e+02	3.25e-01	-1.50734	1.32e-01
	SKAP1	17	1	0	2.26e+00	1.32e-01	-1.50494	1.32e-01
	SKI	1	2	0	1.63e+02	3.25e-01	-1.50734	1.32e-01
	SLC12A8	3	2	0	1.63e+02	3.25e-01	-1.50734	1.32e-01
	SLC13A3	20	1	0	2.26e+00	1.32e-01	-1.50494	1.32e-01
	SLC16A3	17	2	0	1.63e+02	3.25e-01	-1.50734	1.32e-01
	SLC22A8	11	2	0	1.63e+02	3.25e-01	-1.50734	1.32e-01
	SLC25A23	19	2	0	1.63e+02	3.25e-01	-1.50734	1.32e-01
	SLC25A38	3	1	0	2.26e+00	1.32e-01	-1.50494	1.32e-01
	SLC25A42	19	2	0	1.63e+02	3.25e-01	-1.50734	1.32e-01
	SLC28A1	15	2	0	1.63e+02	3.25e-01	-1.50734	1.32e-01
	SLC2A10	20	2	0	1.63e+02	3.25e-01	-1.50734	1.32e-01
	SLC30A1	1	2	0	1.63e+02	3.25e-01	-1.50734	1.32e-01
	SLC34A1	5	2	0	1.63e+02	3.25e-01	-1.50734	1.32e-01
	SLC35B3	6	2	0	1.63e+02	3.25e-01	-1.50734	1.32e-01
	SLC35E4	22	2	0	1.63e+02	3.25e-01	-1.50734	1.32e-01
	SLC36A3	5	1	0	2.26e+00	1.32e-01	-1.50494	1.32e-01
	SLC52A2	8	2	0	1.63e+02	3.25e-01	-1.50734	1.32e-01
	SLC6A20	3	2	0	1.63e+02	3.25e-01	-1.50734	1.32e-01
	SMCR8	17	2	0	1.63e+02	3.25e-01	-1.50734	1.32e-01
	SMG5	1	2	0	1.63e+02	3.25e-01	-1.50734	1.32e-01
	SMIM6	17	1	0	2.26e+00	1.32e-01	-1.50494	1.32e-01
	SMURF2	17	1	0	2.26e+00	1.32e-01	-1.50494	1.32e-01
	SNX17	2	2	0	1.63e+02	3.25e-01	-1.50734	1.32e-01
	SOAT2	12	2	0	1.63e+02	3.25e-01	-1.50734	1.32e-01
	SOD2	6	2	0	1.63e+02	3.25e-01	-1.50734	1.32e-01
	SOS2	14	2	0	1.63e+02	3.25e-01	-1.50734	1.32e-01
	SPATA5L1	15	2	0	1.63e+02	3.25e-01	-1.50734	1.32e-01
	SPECC1L	22	2	0	1.63e+02	3.25e-01	-1.50734	1.32e-01
	SPERT	13	2	0	1.63e+02	3.25e-01	-1.50734	1.32e-01
	SRRD	22	2	0	5.62e+02	1.35e-01	-1.50494	1.32e-01
	STAG1	3	2	0	1.63e+02	3.25e-01	-1.50734	1.32e-01
	STK31	7	2	0	1.63e+02	3.25e-01	-1.50734	1.32e-01
	STOX1	10	2	0	1.63e+02	3.25e-01	-1.50734	1.32e-01
	SULT1C4	2	1	0	2.26e+00	1.32e-01	-1.50494	1.32e-01
	SUMF2	7	2	0	1.63e+02	3.25e-01	-1.50734	1.32e-01
	SUN2	22	2	0	1.63e+02	3.25e-01	-1.50734	1.32e-01
	SYBU	8	2	0	1.63e+02	3.25e-01	-1.50734	1.32e-01
	SYNCRIP	6	2	0	1.63e+02	3.25e-01	-1.50734	1.32e-01
	SYT12	11	2	0	1.63e+02	3.25e-01	-1.50734	1.32e-01
	SYT16	14	1	0	2.26e+00	1.32e-01	-1.50494	1.32e-01
	SYT5	19	2	0	1.63e+02	3.25e-01	-1.50734	1.32e-01
	TAOK3	12	1	0	2.26e+00	1.32e-01	-1.50494	1.32e-01
	TAPBPL	12	2	0	1.63e+02	3.25e-01	-1.50734	1.32e-01
	TATDN3	1	2	0	1.63e+02	3.25e-01	-1.50734	1.32e-01
	TBC1D23	3	2	0	1.63e+02	3.25e-01	-1.50734	1.32e-01
	TBC1D26	17	2	0	5.62e+02	1.35e-01	-1.50494	1.32e-01
	TBKBP1	17	2	0	1.63e+02	3.25e-01	-1.50734	1.32e-01
	TBX2	17	2	0	1.63e+02	3.25e-01	-1.50734	1.32e-01
	TCF12	15	2	0	1.63e+02	3.25e-01	-1.50734	1.32e-01
	TEAD2	19	2	0	1.63e+02	3.25e-01	-1.50734	1.32e-01
	TEX26	13	2	0	1.63e+02	3.25e-01	-1.50734	1.32e-01
	THNSL2	2	2	0	1.63e+02	3.25e-01	-1.50734	1.32e-01
	THRB	3	1	0	2.26e+00	1.32e-01	-1.50494	1.32e-01
	TIMP4	3	2	0	1.63e+02	3.25e-01	-1.50734	1.32e-01
	TINF2	14	1	0	2.26e+00	1.32e-01	-1.50494	1.32e-01
	TJP3	19	2	0	1.63e+02	3.25e-01	-1.50734	1.32e-01
	TMEM130	7	2	0	1.63e+02	3.25e-01	-1.50734	1.32e-01
	TMEM74B	20	2	0	1.63e+02	3.25e-01	-1.50734	1.32e-01
	TMPRSS11A	4	1	0	2.26e+00	1.32e-01	-1.50494	1.32e-01
	TMPRSS2	21	2	0	1.63e+02	3.25e-01	-1.50734	1.32e-01
	TMTC4	13	2	0	1.63e+02	3.25e-01	-1.50734	1.32e-01
	TMX1	14	2	0	1.63e+02	3.25e-01	-1.50734	1.32e-01
	TOMM34	20	2	0	1.63e+02	3.25e-01	-1.50734	1.32e-01
	TOR3A	1	1	0	2.26e+00	1.32e-01	-1.50494	1.32e-01
	TRAF7	16	2	0	1.63e+02	3.25e-01	-1.50734	1.32e-01
	TRAIP	3	2	0	1.63e+02	3.25e-01	-1.50734	1.32e-01
	TRAPPC11	4	2	0	1.63e+02	3.25e-01	-1.50734	1.32e-01
	TRIM16L	17	2	0	1.63e+02	3.25e-01	-1.50734	1.32e-01
	TRIM23	5	2	0	1.63e+02	3.25e-01	-1.50734	1.32e-01
	TRIM50	7	2	0	1.63e+02	3.25e-01	-1.50734	1.32e-01
	TRIM56	7	2	0	1.63e+02	3.25e-01	-1.50734	1.32e-01
	TRIM64C	11	2	0	1.63e+02	3.25e-01	-1.50734	1.32e-01
	TRMT13	1	1	0	2.26e+00	1.32e-01	-1.50494	1.32e-01
	TSGA10	2	2	0	1.63e+02	3.25e-01	-1.50734	1.32e-01
	TSPAN4	11	2	0	1.63e+02	3.25e-01	-1.50734	1.32e-01
	TTC19	17	2	0	1.63e+02	3.25e-01	-1.50734	1.32e-01
	TTC25	17	2	0	1.63e+02	3.25e-01	-1.50734	1.32e-01
	TTC29	4	2	0	1.63e+02	3.25e-01	-1.50734	1.32e-01
	TTC38	22	2	0	1.63e+02	3.25e-01	-1.50734	1.32e-01
	TTC7A	2	2	0	1.63e+02	3.25e-01	-1.50734	1.32e-01
	TUB	11	2	0	1.63e+02	3.25e-01	-1.50734	1.32e-01
	TYR	11	1	0	2.26e+00	1.32e-01	-1.50494	1.32e-01
	UBAP2L	1	2	0	1.63e+02	3.25e-01	-1.50734	1.32e-01
	UBN1	16	1	0	2.26e+00	1.32e-01	-1.50494	1.32e-01
	UMOD	16	1	0	2.26e+00	1.32e-01	-1.50494	1.32e-01
	UQCRC1	3	2	0	1.63e+02	3.25e-01	-1.50734	1.32e-01
	USP24	1	2	0	1.63e+02	3.25e-01	-1.50734	1.32e-01
	USP29	19	2	0	1.63e+02	3.25e-01	-1.50734	1.32e-01
	USP38	4	2	0	1.63e+02	3.25e-01	-1.50734	1.32e-01
	USP43	17	2	0	1.63e+02	3.25e-01	-1.50734	1.32e-01
	UTP18	17	1	0	2.26e+00	1.32e-01	-1.50494	1.32e-01
	UTP4	16	2	0	1.63e+02	3.25e-01	-1.50734	1.32e-01
	VAC14	16	1	0	2.26e+00	1.32e-01	-1.50494	1.32e-01
	VAT1L	16	1	0	2.26e+00	1.32e-01	-1.50494	1.32e-01
	VSIG8	1	2	0	1.63e+02	3.25e-01	-1.50734	1.32e-01
	WDFY1	2	2	0	1.63e+02	3.25e-01	-1.50734	1.32e-01
	WDYHV1	8	1	0	2.26e+00	1.32e-01	-1.50494	1.32e-01
	WNT10B	12	2	0	1.63e+02	3.25e-01	-1.50734	1.32e-01
	WNT2	7	2	0	1.63e+02	3.25e-01	-1.50734	1.32e-01
	WWC1	5	2	0	1.63e+02	3.25e-01	-1.50734	1.32e-01
	ZBTB39	12	2	0	1.63e+02	3.25e-01	-1.50734	1.32e-01
	ZC2HC1B	6	2	0	1.63e+02	3.25e-01	-1.50734	1.32e-01
	ZC3HAV1	7	2	0	1.63e+02	3.25e-01	-1.50734	1.32e-01
	ZFR2	19	2	0	1.63e+02	3.25e-01	-1.50734	1.32e-01
	ZNF100	19	2	0	1.63e+02	3.25e-01	-1.50734	1.32e-01
	ZNF227	19	2	0	1.63e+02	3.25e-01	-1.50734	1.32e-01
	ZNF354A	5	1	0	2.26e+00	1.32e-01	-1.50494	1.32e-01
	ZNF488	10	2	0	1.63e+02	3.25e-01	-1.50734	1.32e-01
	ZNF592	15	2	0	1.63e+02	3.25e-01	-1.50734	1.32e-01
	ZNF597	16	2	0	1.63e+02	3.25e-01	-1.50734	1.32e-01
	ZNF615	19	2	0	1.63e+02	3.25e-01	-1.50734	1.32e-01
	ZNF665	19	2	0	1.63e+02	3.25e-01	-1.50734	1.32e-01
	ZNF76	6	2	0	1.63e+02	3.25e-01	-1.50734	1.32e-01
	ZNF780B	19	2	0	1.63e+02	3.25e-01	-1.50734	1.32e-01
	ZNF865	19	2	0	1.63e+02	3.25e-01	-1.50734	1.32e-01
	ZNF93	19	6	0	1.68e+03	1.35e-01	-1.50494	1.32e-01
	ZSCAN25	7	2	0	1.63e+02	3.25e-01	-1.50734	1.32e-01
	ZSCAN26	6	2	0	1.63e+02	3.25e-01	-1.50734	1.32e-01
	ZWILCH	15	1	0	2.26e+00	1.32e-01	-1.50494	1.32e-01
	ZYG11A	1	2	0	1.63e+02	3.25e-01	-1.50734	1.32e-01
	MAPT	17	4	0	1.89e+03	1.18e-02	1.50091	1.33e-01
	SORD	15	2	0	3.09e+02	2.98e-01	1.50271	1.33e-01
	UMODL1	21	7	0	6.35e+02	5.00e-01	-1.50045	1.33e-01
	PHOX2B	4	8	0	1.48e+03	9.86e-02	1.49662	1.34e-01
	ECE2	3	5	0	4.56e+02	5.18e-01	1.49602	1.35e-01
	LRIG1	3	6	0	3.61e+02	6.89e-01	-1.48886	1.37e-01
	PRR14L	22	7	0	1.36e+03	1.03e-01	1.48694	1.37e-01
	SMTN	22	6	0	3.61e+02	6.89e-01	-1.48886	1.37e-01
	ZNF335	20	6	0	3.61e+02	6.89e-01	-1.48886	1.37e-01
	CCDC178	18	7	0	4.53e+02	6.25e-01	-1.48312	1.38e-01
	ERCC6	10	7	0	4.53e+02	6.25e-01	-1.48312	1.38e-01
	FITM2	20	2	0	1.19e+03	1.97e-02	1.48318	1.38e-01
	IGSF22	11	7	0	4.53e+02	6.25e-01	-1.48312	1.38e-01
	NPHP4	1	7	0	4.53e+02	6.25e-01	-1.48312	1.38e-01
	PCM1	8	7	0	4.53e+02	6.25e-01	-1.48312	1.38e-01
	URB1	21	5	0	7.26e+02	1.17e-01	-1.48443	1.38e-01
	MDN1	6	9	0	1.49e+03	1.51e-01	1.47026	1.41e-01
	ATP7B	13	8	0	8.30e+02	3.34e-01	1.46739	1.42e-01
	DCHS2	4	9	0	5.57e+02	7.07e-01	-1.45986	1.44e-01
	OR1A1	17	4	0	7.73e+02	2.36e-01	1.46051	1.44e-01
	ARHGEF35	7	4	0	9.66e+02	1.58e-01	1.45469	1.46e-01
	CUBN	10	6	0	5.71e+02	4.38e-01	-1.45225	1.46e-01
	XIRP1	3	6	0	5.71e+02	4.38e-01	-1.45225	1.46e-01
	ATP8B4	15	5	0	4.12e+02	6.97e-01	1.45066	1.47e-01
	TADA2B	4	2	0	3.83e+02	3.43e-01	1.44503	1.48e-01
	TCIRG1	11	4	0	3.11e+02	6.35e-01	1.44552	1.48e-01
	SLX4	16	10	0	7.79e+02	6.26e-01	-1.43556	1.51e-01
	APOB	2	4	0	7.44e+02	2.31e-01	1.43216	1.52e-01
	CDK5RAP3	17	3	0	2.45e+02	3.09e-01	-1.42908	1.53e-01
	CRIPT	2	3	0	2.45e+02	3.09e-01	-1.42908	1.53e-01
	DBP	19	3	0	2.45e+02	3.09e-01	-1.42908	1.53e-01
	DES	2	3	0	2.45e+02	3.09e-01	-1.42908	1.53e-01
	DNAH11	7	11	0	9.63e+02	7.52e-01	1.43030	1.53e-01
	DSP	6	3	0	2.45e+02	3.09e-01	-1.42908	1.53e-01
	DYTN	2	3	0	2.45e+02	3.09e-01	-1.42908	1.53e-01
	FCGR2A	1	1	0	2.04e+00	1.53e-01	1.42810	1.53e-01
	FLG2	1	3	0	2.45e+02	3.09e-01	-1.42908	1.53e-01
	KRR1	12	3	0	2.45e+02	3.09e-01	-1.42908	1.53e-01
	LDB3	10	3	0	2.45e+02	3.09e-01	-1.42908	1.53e-01
	MYO1G	7	4	0	7.44e+02	2.31e-01	1.42793	1.53e-01
	NOTCH2	1	3	0	7.24e+02	2.51e-01	-1.42728	1.53e-01
	OR13C2	9	5	0	1.13e+03	1.61e-01	-1.42791	1.53e-01
	PDHX	11	3	0	2.45e+02	3.09e-01	-1.42908	1.53e-01
	PLA2G3	22	3	0	2.45e+02	3.09e-01	-1.42908	1.53e-01
	PPEF2	4	3	0	2.45e+02	3.09e-01	-1.42908	1.53e-01
	PYGM	11	6	0	6.89e+02	2.22e-01	-1.42761	1.53e-01
	RSL1D1	16	3	0	2.45e+02	3.09e-01	-1.42908	1.53e-01
	ZNF585B	19	3	0	2.45e+02	3.09e-01	-1.42908	1.53e-01
	ZDHHC11	5	1	0	2.03e+00	1.54e-01	1.42627	1.54e-01
	AHNAK	11	24	0	3.89e+03	1.86e-01	1.41741	1.56e-01
	FCRL2	1	2	0	3.63e+02	1.64e-01	-1.42024	1.56e-01
	SYVN1	11	2	0	3.63e+02	1.64e-01	-1.42024	1.56e-01
	MAP1A	15	8	0	5.94e+02	6.60e-01	1.41196	1.58e-01
	RBM19	12	6	0	8.59e+02	2.82e-01	1.41348	1.58e-01
	RRP12	10	6	0	8.59e+02	2.82e-01	1.41348	1.58e-01
	ADHFE1	8	3	0	2.88e+02	4.96e-01	1.40724	1.59e-01
	CR2	1	3	0	2.88e+02	4.96e-01	1.40425	1.60e-01
	PLEKHG2	19	2	0	2.66e+02	3.28e-01	1.40497	1.60e-01
	ZNF778	16	2	0	2.66e+02	3.28e-01	1.40497	1.60e-01
	CDC42BPB	14	2	0	1.06e+03	2.39e-02	1.39428	1.63e-01
	FNDC7	1	6	0	1.43e+03	1.53e-01	-1.39583	1.63e-01
	C1orf198	1	2	0	8.51e+02	6.22e-02	-1.38556	1.66e-01
	FAM71E2	19	3	0	7.21e+02	1.50e-01	1.38655	1.66e-01
	RERE	1	3	0	7.21e+02	1.50e-01	1.38655	1.66e-01
	ZNF141	4	11	0	3.19e+02	3.81e-01	-1.38303	1.67e-01
	BORCS5	12	2	0	6.99e+02	8.48e-02	1.36759	1.71e-01
	C1orf228	1	2	0	6.99e+02	8.48e-02	1.36759	1.71e-01
	IPO13	1	2	0	6.99e+02	8.48e-02	1.36759	1.71e-01
	OR2L13	1	2	0	6.99e+02	8.48e-02	1.36759	1.71e-01
	MZT2B	2	4	0	2.67e+02	6.56e-01	1.36663	1.72e-01
	N4BP2	4	4	0	1.19e+03	3.23e-02	1.36663	1.72e-01
	PTPRN	2	4	0	2.67e+02	6.56e-01	1.36663	1.72e-01
	SUPT6H	17	4	0	1.19e+03	3.23e-02	1.36663	1.72e-01
	WDR90	16	4	0	2.67e+02	6.56e-01	1.36663	1.72e-01
	PTGFRN	1	4	0	3.40e+02	6.32e-01	1.36236	1.73e-01
	SCNN1B	16	4	0	1.05e+03	8.91e-02	1.36126	1.73e-01
	DNHD1	11	11	0	7.90e+02	7.23e-01	-1.35714	1.75e-01
	PRR23D1	8	1	0	1.84e+00	1.75e-01	-1.35488	1.75e-01
	PTPRQ	12	7	0	1.66e+03	6.72e-02	1.35767	1.75e-01
	AARS	16	2	0	2.22e+02	3.13e-01	1.35258	1.76e-01
	ABCC4	13	2	0	2.22e+02	3.13e-01	1.35258	1.76e-01
	ACER1	19	2	0	2.22e+02	3.13e-01	1.35258	1.76e-01
	ADAT3	19	2	0	2.22e+02	3.13e-01	1.35258	1.76e-01
	ADCK1	14	2	0	2.22e+02	3.13e-01	1.35258	1.76e-01
	ADIPOQ	3	2	0	2.22e+02	3.13e-01	1.35258	1.76e-01
	ALKBH8	11	2	0	2.22e+02	3.13e-01	1.35258	1.76e-01
	ANKRD60	20	2	0	2.22e+02	3.13e-01	1.35258	1.76e-01
	ANKS4B	16	2	0	2.22e+02	3.13e-01	1.35258	1.76e-01
	ANLN	7	2	0	2.22e+02	3.13e-01	1.35258	1.76e-01
	ARHGAP28	18	2	0	2.22e+02	3.13e-01	1.35258	1.76e-01
	ASPHD1	16	2	0	2.22e+02	3.13e-01	1.35258	1.76e-01
	ATL3	11	2	0	2.22e+02	3.13e-01	1.35258	1.76e-01
	ATP2B4	1	2	0	2.22e+02	3.13e-01	1.35258	1.76e-01
	BATF2	11	2	0	2.22e+02	3.13e-01	1.35258	1.76e-01
	BCAR1	16	2	0	2.22e+02	3.13e-01	1.35258	1.76e-01
	BCR	22	2	0	2.22e+02	3.13e-01	1.35258	1.76e-01
	C1QTNF2	5	2	0	2.22e+02	3.13e-01	1.35258	1.76e-01
	C3orf30	3	2	0	2.22e+02	3.13e-01	1.35258	1.76e-01
	CAPNS2	16	2	0	2.22e+02	3.13e-01	1.35258	1.76e-01
	CCDC171	9	2	0	2.22e+02	3.13e-01	1.35258	1.76e-01
	CD163	12	2	0	2.22e+02	3.13e-01	1.35258	1.76e-01
	CD300LF	17	2	0	2.22e+02	3.13e-01	1.35258	1.76e-01
	CDA	1	2	0	2.22e+02	3.13e-01	1.35258	1.76e-01
	CHST14	15	2	0	2.22e+02	3.13e-01	1.35258	1.76e-01
	CIB3	19	2	0	2.22e+02	3.13e-01	1.35258	1.76e-01
	CIZ1	9	2	0	2.22e+02	3.13e-01	1.35258	1.76e-01
	CLGN	4	2	0	2.22e+02	3.13e-01	1.35258	1.76e-01
	COPS3	17	2	0	2.22e+02	3.13e-01	1.35258	1.76e-01
	CRIP3	6	2	0	2.22e+02	3.13e-01	1.35258	1.76e-01
	CYP2D7	22	2	0	2.22e+02	3.13e-01	1.35258	1.76e-01
	DAAM1	14	2	0	2.22e+02	3.13e-01	1.35258	1.76e-01
	DHRS7C	17	2	0	2.22e+02	3.13e-01	1.35258	1.76e-01
	DIP2B	12	2	0	2.22e+02	3.13e-01	1.35258	1.76e-01
	DLG2	11	2	0	2.22e+02	3.13e-01	1.35258	1.76e-01
	DOCK7	1	2	0	2.22e+02	3.13e-01	1.35258	1.76e-01
	DUS1L	17	2	0	2.22e+02	3.13e-01	1.35258	1.76e-01
	DUS3L	19	2	0	2.22e+02	3.13e-01	1.35258	1.76e-01
	EDC4	16	2	0	2.22e+02	3.13e-01	1.35258	1.76e-01
	EFS	14	2	0	2.22e+02	3.13e-01	1.35258	1.76e-01
	ESF1	20	2	0	2.22e+02	3.13e-01	1.35258	1.76e-01
	ESR1	6	2	0	2.22e+02	3.13e-01	1.35258	1.76e-01
	FAAP20	1	5	0	6.00e+02	3.58e-01	1.35380	1.76e-01
	FADS6	17	2	0	2.22e+02	3.13e-01	1.35258	1.76e-01
	FAM13B	5	2	0	2.22e+02	3.13e-01	1.35258	1.76e-01
	FAM228B	2	2	0	2.22e+02	3.13e-01	1.35258	1.76e-01
	FAM69A	1	2	0	2.22e+02	3.13e-01	1.35258	1.76e-01
	FAM81A	15	2	0	2.22e+02	3.13e-01	1.35258	1.76e-01
	FEZ2	2	2	0	2.22e+02	3.13e-01	1.35258	1.76e-01
	FGF20	8	6	0	1.66e+03	2.09e-01	-1.35216	1.76e-01
	GABRR1	6	2	0	2.22e+02	3.13e-01	1.35258	1.76e-01
	GLCCI1	7	2	0	2.22e+02	3.13e-01	1.35258	1.76e-01
	GSDMA	17	2	0	2.22e+02	3.13e-01	1.35258	1.76e-01
	HABP2	10	2	0	2.22e+02	3.13e-01	1.35258	1.76e-01
	HK2	2	2	0	2.22e+02	3.13e-01	1.35258	1.76e-01
	HSD17B6	12	2	0	2.22e+02	3.13e-01	1.35258	1.76e-01
	HTRA1	10	2	0	2.22e+02	3.13e-01	1.35258	1.76e-01
	IFRD2	3	2	0	2.22e+02	3.13e-01	1.35258	1.76e-01
	IGFALS	16	2	0	2.22e+02	3.13e-01	1.35258	1.76e-01
	IGSF9B	11	2	0	2.22e+02	3.13e-01	1.35258	1.76e-01
	ITCH	20	2	0	2.22e+02	3.13e-01	1.35258	1.76e-01
	KCNH7	2	2	0	2.22e+02	3.13e-01	1.35258	1.76e-01
	KCNQ1	11	2	0	2.22e+02	3.13e-01	1.35258	1.76e-01
	KIF22	16	2	0	2.22e+02	3.13e-01	1.35258	1.76e-01
	KRT19	17	2	0	2.22e+02	3.13e-01	1.35258	1.76e-01
	KRTAP9-4	17	2	0	2.22e+02	3.13e-01	1.35258	1.76e-01
	LAMA4	6	2	0	2.22e+02	3.13e-01	1.35258	1.76e-01
	LILRB1	19	2	0	2.22e+02	3.13e-01	1.35258	1.76e-01
	LPAR2	19	2	0	2.22e+02	3.13e-01	1.35258	1.76e-01
	LRRC32	11	2	0	2.22e+02	3.13e-01	1.35258	1.76e-01
	LUZP2	11	2	0	2.22e+02	3.13e-01	1.35258	1.76e-01
	MBTPS1	16	2	0	2.22e+02	3.13e-01	1.35258	1.76e-01
	MDGA2	14	2	0	2.22e+02	3.13e-01	1.35258	1.76e-01
	METTL12	11	2	0	2.22e+02	3.13e-01	1.35258	1.76e-01
	MFSD14B	9	2	0	2.22e+02	3.13e-01	1.35258	1.76e-01
	MKRN2OS	3	2	0	2.22e+02	3.13e-01	1.35258	1.76e-01
	MROH9	1	2	0	2.22e+02	3.13e-01	1.35258	1.76e-01
	NCCRP1	19	2	0	2.22e+02	3.13e-01	1.35258	1.76e-01
	NECAP1	12	2	0	2.22e+02	3.13e-01	1.35258	1.76e-01
	NME4	16	2	0	2.22e+02	3.13e-01	1.35258	1.76e-01
	NOL11	17	2	0	2.22e+02	3.13e-01	1.35258	1.76e-01
	NPBWR1	8	2	0	2.22e+02	3.13e-01	1.35258	1.76e-01
	OIP5	15	2	0	2.22e+02	3.13e-01	1.35258	1.76e-01
	OSBPL5	11	2	0	2.22e+02	3.13e-01	1.35258	1.76e-01
	PCDHB7	5	2	0	2.22e+02	3.13e-01	1.35258	1.76e-01
	PDLIM7	5	2	0	2.22e+02	3.13e-01	1.35258	1.76e-01
	PLCB3	11	2	0	2.22e+02	3.13e-01	1.35258	1.76e-01
	PNPT1	2	2	0	2.22e+02	3.13e-01	1.35258	1.76e-01
	POLRMT	19	2	0	2.22e+02	3.13e-01	1.35258	1.76e-01
	PPIC	5	2	0	2.22e+02	3.13e-01	1.35258	1.76e-01
	PRPF8	17	2	0	2.22e+02	3.13e-01	1.35258	1.76e-01
	PSG6	19	2	0	2.22e+02	3.13e-01	1.35258	1.76e-01
	RANBP3L	5	2	0	2.22e+02	3.13e-01	1.35258	1.76e-01
	RBFA	18	2	0	2.22e+02	3.13e-01	1.35258	1.76e-01
	RFX4	12	2	0	2.22e+02	3.13e-01	1.35258	1.76e-01
	RGS6	14	2	0	2.22e+02	3.13e-01	1.35258	1.76e-01
	RHBDF1	16	2	0	2.22e+02	3.13e-01	1.35258	1.76e-01
	RIBC2	22	5	0	6.00e+02	3.58e-01	1.35380	1.76e-01
	RNPC3	1	2	0	2.22e+02	3.13e-01	1.35258	1.76e-01
	RTN3	11	2	0	2.22e+02	3.13e-01	1.35258	1.76e-01
	SCN9A	2	2	0	2.22e+02	3.13e-01	1.35258	1.76e-01
	SEPT10	2	2	0	2.22e+02	3.13e-01	1.35258	1.76e-01
	SERPINB4	18	2	0	2.22e+02	3.13e-01	1.35258	1.76e-01
	SLC37A4	11	2	0	2.22e+02	3.13e-01	1.35258	1.76e-01
	SLC41A3	3	2	0	2.22e+02	3.13e-01	1.35258	1.76e-01
	SLC4A1AP	2	2	0	2.22e+02	3.13e-01	1.35258	1.76e-01
	SMAD7	18	2	0	2.22e+02	3.13e-01	1.35258	1.76e-01
	SMUG1	12	2	0	2.22e+02	3.13e-01	1.35258	1.76e-01
	SPATS2	12	2	0	2.22e+02	3.13e-01	1.35258	1.76e-01
	SS18	18	2	0	2.22e+02	3.13e-01	1.35258	1.76e-01
	STK38	6	2	0	2.22e+02	3.13e-01	1.35258	1.76e-01
	SUGCT	7	2	0	2.22e+02	3.13e-01	1.35258	1.76e-01
	TAF3	10	2	0	2.22e+02	3.13e-01	1.35258	1.76e-01
	TBC1D16	17	2	0	2.22e+02	3.13e-01	1.35258	1.76e-01
	TGM5	15	2	0	2.22e+02	3.13e-01	1.35258	1.76e-01
	TMEM2	9	2	0	2.22e+02	3.13e-01	1.35258	1.76e-01
	TNS2	12	2	0	2.22e+02	3.13e-01	1.35258	1.76e-01
	TPCN1	12	2	0	2.22e+02	3.13e-01	1.35258	1.76e-01
	TYW1B	7	5	0	5.26e+02	3.35e-01	1.35464	1.76e-01
	ULBP3	6	2	0	2.22e+02	3.13e-01	1.35258	1.76e-01
	XPC	3	2	0	2.22e+02	3.13e-01	1.35258	1.76e-01
	ZNF517	8	2	0	2.22e+02	3.13e-01	1.35258	1.76e-01
	ZNF697	1	2	0	2.22e+02	3.13e-01	1.35258	1.76e-01
	ZP1	11	2	0	2.22e+02	3.13e-01	1.35258	1.76e-01
	GOLGA8H	15	8	0	1.31e+03	6.28e-02	-1.34973	1.77e-01
	FYCO1	3	5	0	8.36e+02	1.97e-01	1.34668	1.78e-01
	PDCD11	10	5	0	8.36e+02	1.97e-01	1.34668	1.78e-01
	SERPINA9	14	4	0	3.27e+02	2.99e-01	-1.34649	1.78e-01
	SPAG17	1	5	0	8.36e+02	1.97e-01	1.34668	1.78e-01
	ANKRD12	18	5	0	3.49e+02	4.84e-01	-1.34383	1.79e-01
	ATP8B3	19	9	0	5.57e+02	6.91e-01	-1.34405	1.79e-01
	CHAF1A	19	5	0	3.49e+02	4.84e-01	-1.34383	1.79e-01
	ADAMTSL1	9	6	0	1.10e+03	8.78e-02	1.33945	1.80e-01
	DNAH5	5	9	0	5.82e+02	7.44e-01	-1.34201	1.80e-01
	MED12L	3	6	0	1.10e+03	8.78e-02	1.33945	1.80e-01
	INTS10	8	3	0	4.44e+02	1.90e-01	-1.33530	1.82e-01
	KIAA1522	1	8	0	1.51e+03	1.65e-01	1.33479	1.82e-01
	NBAS	2	7	0	4.53e+02	6.03e-01	-1.33567	1.82e-01
	SETBP1	18	7	0	6.96e+02	4.21e-01	-1.33611	1.82e-01
	ZNF181	19	3	0	2.72e+02	4.28e-01	-1.33468	1.82e-01
	A2M	12	3	0	2.45e+02	5.07e-01	1.33234	1.83e-01
	ACADSB	10	3	0	2.45e+02	5.07e-01	1.33234	1.83e-01
	ADAM32	8	3	0	2.45e+02	5.07e-01	1.33234	1.83e-01
	APBB2	4	3	0	2.45e+02	5.07e-01	1.33234	1.83e-01
	CD5L	1	3	0	2.45e+02	5.07e-01	1.33234	1.83e-01
	DHODH	16	3	0	2.45e+02	5.07e-01	1.33234	1.83e-01
	EXOSC5	19	3	0	2.45e+02	5.07e-01	1.33234	1.83e-01
	LCT	2	3	0	2.45e+02	5.07e-01	1.33234	1.83e-01
	MARCH2	19	3	0	2.45e+02	5.07e-01	1.33234	1.83e-01
	MCCC1	3	3	0	2.45e+02	5.07e-01	1.33234	1.83e-01
	MUC1	1	3	0	2.45e+02	5.07e-01	1.33234	1.83e-01
	MYBPC2	19	3	0	2.45e+02	5.07e-01	1.33234	1.83e-01
	NCOA2	8	3	0	2.45e+02	5.07e-01	1.33234	1.83e-01
	NETO1	18	3	0	2.45e+02	5.07e-01	1.33234	1.83e-01
	NFATC4	14	3	0	2.45e+02	5.07e-01	1.33234	1.83e-01
	OTOP2	17	3	0	2.45e+02	5.07e-01	1.33234	1.83e-01
	PAH	12	3	0	2.45e+02	5.07e-01	1.33234	1.83e-01
	PCDHGA4	5	3	0	2.45e+02	5.07e-01	1.33234	1.83e-01
	SEC23B	20	3	0	2.45e+02	5.07e-01	1.33234	1.83e-01
	TBC1D15	12	3	0	2.45e+02	5.07e-01	1.33234	1.83e-01
	TCF3	19	3	0	2.45e+02	5.07e-01	1.33234	1.83e-01
	ASNS	7	3	0	3.67e+02	4.70e-01	1.32737	1.84e-01
	CBWD1	9	3	0	3.29e+02	4.40e-01	1.32836	1.84e-01
	HECTD1	14	3	0	3.67e+02	4.70e-01	1.32737	1.84e-01
	TGFBR3	1	3	0	3.67e+02	4.70e-01	1.32737	1.84e-01
	KMT2E	7	7	0	3.01e+03	2.62e-02	-1.32581	1.85e-01
	SLC9B1	4	6	0	2.09e+02	5.21e-01	-1.32621	1.85e-01
	WDR89	14	14	0	2.85e+03	1.98e-01	-1.32593	1.85e-01
	HMCN1	1	17	0	3.15e+03	7.18e-02	1.32180	1.86e-01
	PCDH20	13	4	0	4.67e+02	3.00e-01	-1.32391	1.86e-01
	ZMYND15	17	4	0	4.67e+02	3.00e-01	-1.32391	1.86e-01
	KRTAP10-7	21	6	0	6.47e+02	4.88e-01	-1.31922	1.87e-01
	SLC22A11	11	3	0	7.40e+02	1.88e-01	1.31995	1.87e-01
	APOL1	22	3	0	4.82e+02	8.44e-02	1.31433	1.89e-01
	ARHGEF10L	1	3	0	4.82e+02	8.44e-02	1.31433	1.89e-01
	LDHD	16	4	0	5.04e+02	2.01e-01	1.31325	1.89e-01
	LVRN	5	3	0	4.82e+02	8.44e-02	1.31433	1.89e-01
	MGAT4A	2	3	0	4.82e+02	8.44e-02	1.31433	1.89e-01
	PCED1A	20	4	0	5.04e+02	2.01e-01	1.31325	1.89e-01
	POMT1	9	4	0	5.04e+02	2.01e-01	1.31325	1.89e-01
	PYGB	20	4	0	5.04e+02	2.01e-01	1.31325	1.89e-01
	R3HCC1L	10	4	0	5.04e+02	2.01e-01	1.31325	1.89e-01
	SIRT3	11	3	0	4.82e+02	8.44e-02	1.31433	1.89e-01
	SLC22A16	6	4	0	5.04e+02	2.01e-01	1.31325	1.89e-01
	SLC4A5	2	3	0	4.82e+02	8.44e-02	1.31433	1.89e-01
	WDR25	14	3	0	4.82e+02	8.44e-02	1.31433	1.89e-01
	ACP6	1	1	0	1.72e+00	1.90e-01	1.31013	1.90e-01
	AIP	11	1	0	1.72e+00	1.90e-01	1.31013	1.90e-01
	AMY2B	1	1	0	1.72e+00	1.90e-01	1.31013	1.90e-01
	APLP1	19	1	0	1.72e+00	1.90e-01	1.31013	1.90e-01
	C9orf3	9	1	0	1.72e+00	1.90e-01	1.31013	1.90e-01
	CAPN12	19	1	0	1.72e+00	1.90e-01	1.31013	1.90e-01
	CCDC71L	7	1	0	1.72e+00	1.90e-01	1.31013	1.90e-01
	CCNI2	5	1	0	1.72e+00	1.90e-01	1.31013	1.90e-01
	CYTH4	22	1	0	1.72e+00	1.90e-01	1.31013	1.90e-01
	EBPL	13	1	0	1.72e+00	1.90e-01	1.31013	1.90e-01
	ELF1	13	1	0	1.72e+00	1.90e-01	1.31013	1.90e-01
	FBLN2	3	1	0	1.72e+00	1.90e-01	1.31013	1.90e-01
	FMNL2	2	6	0	1.64e+03	1.93e-01	1.31013	1.90e-01
	GDNF	5	1	0	1.72e+00	1.90e-01	1.31013	1.90e-01
	GIN1	5	1	0	1.72e+00	1.90e-01	1.31013	1.90e-01
	HOXB3	17	1	0	1.72e+00	1.90e-01	1.31013	1.90e-01
	IDI2	10	1	0	1.72e+00	1.90e-01	1.31013	1.90e-01
	KCNK9	8	1	0	1.72e+00	1.90e-01	1.31013	1.90e-01
	KIRREL2	19	1	0	1.72e+00	1.90e-01	1.31013	1.90e-01
	KLHDC7B	22	1	0	1.72e+00	1.90e-01	1.31013	1.90e-01
	KLHL12	1	1	0	1.72e+00	1.90e-01	1.31013	1.90e-01
	KRTAP4-8	17	1	0	1.72e+00	1.90e-01	1.31013	1.90e-01
	MFSD4B	6	1	0	1.72e+00	1.90e-01	1.31013	1.90e-01
	MGAT5B	17	1	0	1.72e+00	1.90e-01	1.31013	1.90e-01
	MGEA5	10	1	0	1.72e+00	1.90e-01	1.31013	1.90e-01
	MLLT1	19	1	0	1.72e+00	1.90e-01	1.31013	1.90e-01
	MRPL28	16	1	0	1.72e+00	1.90e-01	1.31013	1.90e-01
	MRPL37	1	1	0	1.72e+00	1.90e-01	1.31013	1.90e-01
	MYADM	19	1	0	1.72e+00	1.90e-01	1.31013	1.90e-01
	MYC	8	1	0	1.72e+00	1.90e-01	1.31013	1.90e-01
	NPRL3	16	1	0	1.72e+00	1.90e-01	1.31013	1.90e-01
	OR2D3	11	1	0	1.72e+00	1.90e-01	1.31013	1.90e-01
	OR52E8	11	1	0	1.72e+00	1.90e-01	1.31013	1.90e-01
	OR5M10	11	1	0	1.72e+00	1.90e-01	1.31013	1.90e-01
	OR5M9	11	1	0	1.72e+00	1.90e-01	1.31013	1.90e-01
	PDXP	22	1	0	1.72e+00	1.90e-01	1.31013	1.90e-01
	PNPLA8	7	1	0	1.72e+00	1.90e-01	1.31013	1.90e-01
	POTEI	2	1	0	1.72e+00	1.90e-01	1.31013	1.90e-01
	PPIL2	22	1	0	1.72e+00	1.90e-01	1.31013	1.90e-01
	PRM1	16	1	0	1.72e+00	1.90e-01	1.31013	1.90e-01
	PRM3	16	1	0	1.72e+00	1.90e-01	1.31013	1.90e-01
	PTPN4	2	1	0	1.72e+00	1.90e-01	1.31013	1.90e-01
	PTPRA	20	1	0	1.72e+00	1.90e-01	1.31013	1.90e-01
	RBBP8	18	1	0	1.72e+00	1.90e-01	1.31013	1.90e-01
	RTCA	1	1	0	1.72e+00	1.90e-01	1.31013	1.90e-01
	SHC1	1	1	0	1.72e+00	1.90e-01	1.31013	1.90e-01
	SPRR2B	1	1	0	1.72e+00	1.90e-01	1.31013	1.90e-01
	SPRR2E	1	1	0	1.72e+00	1.90e-01	1.31013	1.90e-01
	TEKT5	16	1	0	1.72e+00	1.90e-01	1.31013	1.90e-01
	TMEM199	17	1	0	1.72e+00	1.90e-01	1.31013	1.90e-01
[truncated: 8,949 more rows]

## Sheet: Figure 2b
	Figure 2b.Effects of the 18 variants on the transactivation of FOXI3 in HEK293T cells (n = 4/group).
	Raw data available upon request.
			Biological replicate				Plotted
	Group	Sample Name	Firefly/Renilla luminescence				Average	SD	t-test	two-tailed P value
	1	Blank_luc+WT(FOXI3)	1.02932	1.10248	1.03346	0.996027	1.04032	0.044699
	2	AE4+Blank-vector	3.20377	3.33829	3.19239	3.25151	3.24649	0.0663412
	3	AE4+WT(FOXI3)	6.73961	7.2437	7.21754	7.05313	7.06349	0.231815	3vs.2	2.042e-05
	4	AE4+Ala32GlyfsTer147	1.93863	1.78021	1.9312	1.94604	1.89902	0.0794379	4vs.3	4.293e-06
	5	AE4+Phe102Tyr	5.08103	5.36918	5.02907	5.02951	5.1272	0.163154	5vs.3	2.191e-05
	6	AE4+Ser119_Ala124del	2.38577	2.71437	2.88046	2.54865	2.63231	0.212988	6vs.3	1.449e-07
	7	AE4+Pro147Thr	3.64936	3.28369	3.62176	3.54319	3.5245	0.166721	7vs.3	8.209e-07
	8	AE4+Ser169Asn	5.17588	5.45647	5.36956	5.28575	5.32191	0.119735	8vs.3	8.698e-05
	9	AE4+Leu199Phe	4.09534	4.47703	4.34198	4.20116	4.27888	0.166301	9vs.3	3.015e-06
	10	AE4+Cys225Arg	5.56367	5.8094	6.4625	6.66881	6.1261	0.52419	10vs.3	0.02935
	11	AE4+Phe234Val	4.84941	5.49613	5.38815	4.80602	5.13493	0.357907	11vs.3	0.0002387
	12	AE4+Phe234Leu	4.76187	4.75213	5.16521	4.76817	4.86184	0.202349	12vs.3	8.446e-06
	13	AE4+Arg235Cys	4.12323	4.19645	4.16435	4.36989	4.21348	0.108493	13vs.3	1.445e-05
	14	AE4+Arg236Trp	6.2753	5.54637	5.7752	5.4458	5.76067	0.36974	14vs.3	0.001832
	15	AE4+Arg236Gln	3.66292	3.94989	4.2286	3.73078	3.89305	0.255028	15vs.3	1.812e-06
	16	AE4+Arg238Gln	6.2314	6.42986	6.6564	6.38148	6.42479	0.176019	16vs.3	0.0054553
	17	AE4+Arg240Cys	6.4782	6.21539	6.6469	6.55786	6.47459	0.186033	17vs.3	0.008148
	18	AE4+Arg240His	4.14408	4.0125	4.15204	3.55318	3.96545	0.282199	18vs.3	0.003751
	19	AE4+Pro355Leu	3.36373	3.45116	3.15192	3.30128	3.31702	0.126071	19vs.3	2.247e-06
	20	AE4+Ser373_Thr376del	3.24504	3.33297	3.53723	3.37731	3.37314	0.12243	20vs.3	2.776e-06
	21	AE4+Arg415Ter	6.23113	5.87578	6.07532	5.79957	5.99545	0.195458	21vs.3	0.0004629
	Graphs plotted and statistical calculations in Prism 8 version 8.3.0

## Sheet: Figure 2d
			Figure 2d.Representative western blots of FOXI3-EGFP with mutant NLS. (n=3 independent experiments)
			For the protein extract from the cell cytoplasm, the EGFP band densitometry normalized to GAPDH .																		For the protein extract from the cell nucleus, the EGFP band densitometry normalized to Histone H3 .
							EGFP in cytoplasm																			EGFP in nucleus
				Exp.1	Exp.2	Exp.3	AVRG	SD	t-test	two-tailed P value													Exp.1	Exp.2	Exp.3	AVRG	SD	t-test	two-tailed P value
			WT	1	1	1	1	0														WT	1	1	1	1	0
			Arg235Cys	1.21492	1.10505	1.14746	1.15581	0.0554074	vs.WT	0.03273												Arg235Cys	0.785124	0.713208	0.799951	0.766094	0.0463968	vs.WT	0.01286
			Arg236Trp	1.64482	1.37292	1.56336	1.52703	0.139544	vs.WT	0.02258												Arg236Trp	0.70145	0.685306	0.715247	0.700667	0.0149859	vs.WT	0.0008344
			Arg236Gln	1.47614	1.23073	1.21959	1.30882	0.145012	vs.WT	0.02225												Arg236Gln	0.603435	0.689494	0.618729	0.637219	0.0459124	vs.WT	0.005296
			Arg238Gln	1.35124	1.26627	1.2313	1.28294	0.0616812	vs.WT	0.007549												Arg238Gln	0.60195	0.658038	0.609756	0.623248	0.0303807	vs.WT	0.002161
			Arg240Cys	1.6128	1.37477	1.30784	1.4318	0.160281	vs.WT	0.04299												Arg240Cys	0.787441	0.885157	0.771696	0.814765	0.0614678	vs.WT	0.0348
			Arg240His	1.47982	1.60853	1.60868	1.56568	0.0743535	vs.WT	0.00571												Arg240His	0.603408	0.763336	0.612809	0.659851	0.0897439	vs.WT	0.02243
			Graphs plotted and statistical calculations in Prism 8 version 8.3.0																		Graphs plotted and statistical calculations in Prism 8 version 8.3.0

## Sheet: Supplementary Figure 5d
	Supplementary Figure 5d. The prediction of free energy changes of each mutation on monomer and protein-DNA complex structure.
	MUTATION	Rep.1	Rep.2	Rep.3	Rep.4	Rep.5	Rep.6	Rep.7	Rep.8	Rep.9	Rep.10	ΔΔG protein(kcal/mol)	ΔΔGint(kcal/mol)	max D(|ΔΔG(monomer) -ΔΔG(complex)|)(kcal/mol)	Prediction effect
	Pro147Thr	3.1894	3.2456	3.23026	3.30692	3.38896	3.40401	3.40342	3.40096	3.35909	3.40446	3.33±0.079	2.94±0.014	0.39	highly destabilising
	Ser169Asn	0.269965	0.271221	0.272485	0.270203	0.274768	0.269725	0.262834	0.270203	0.24977	0.272772	0.27±0.007	0.20±0.022	0.07	neutral
	Leu199Phe	0.332237	0.333149	0.350892	0.333573	0.333018	0.342841	0.33401	0.333129	0.350678	0.332816	0.34±0.00718822	0.32±0.11079	0.013	neutral
	Cys225Arg	2.59378	2.36102	2.40249	2.75089	2.87096	2.70552	2.60196	2.81928	2.66248	2.75872	2.65±0.16	/	/	highly destabilising
	Phe234Val	4.72752	5.06306	5.16909	4.85544	5.08502	4.77804	5.06584	5.13388	4.91203	5.11046	4.99±0.15	4.81±0.294	0.18	highly destabilising
	Phe234Leu	1.37699	2.20045	1.43082	1.36372	1.20697	1.4861	1.34724	1.49219	1.19856	1.79589	1.49±0.29	1.85±0.026	0.36	perturb binding
	Arg235Cys	0.561914	0.56141	0.544366	0.560306	0.560803	0.561238	0.48092	0.565192	0.528657	0.545093	0.547	1.886	1.339	perturb binding
	Arg236Trp	0.0441811	0.0587441	0.0823115	0.0921399	0.0230726	0.0990134	0.109625	0.0659872	0.0764383	0.0905129	0.074 ± 0.025	1.85 ± 0.024	1.78	perturb binding
	Arg236Gln	-0.0369367	-0.0399706	-0.0585805	-0.0534831	-0.047699	-0.0588452	-0.000797742	-0.0617032	-0.0515432	-0.0212698	-0.04±0.018	0.864	0.868	perturb binding
	Arg238Gln	0.510926	0.506089	0.517632	0.508877	0.509605	0.524103	0.519899	0.51953	0.512824	0.511016	0.514 ± 0.006	1.165 ± 0.039	0.7	perturb binding
	Arg240Cys	0.42253	0.432047	0.435164	0.447382	0.446805	0.4404	0.427909	0.440552	0.439565	0.439959	0.534 ± 0.066	0.875 ± 0.334	0.773	perturb binding
	Arg240His	0.485646	0.627279	0.434635	0.54732	0.461003	0.542372	0.555521	0.639467	0.54193	0.509893	0.437 ± 0.008	-0.304 ± 0.094	0.837	perturb binding
	Each mutation was replicated 10 times with default parameters
	ΔΔG protein:free energy changes of each mutation on monomer structure
	ΔΔGint:free energy changes of each mutation on protein-DNA complex structure

## Sheet: Supplementary Figure 9e
Supplementary Figure 9e.The statistics show the weight and length of the wild, heterozygous, and homozygous Foxi3R220W-R222Q-R224H newborn mice
			Weight of mouse							Length of mouse
	Weight(g)	Wild type(P0)	Heterozygous(P0)	Homozygous(P0)				Length(cm)	Wild type(P0)	Heterozygous(P0)	Homozygous(P0)
		1.38	1.24	1.12					2.45	2.3	2.4
		1.33	1.29	1					2.4	2.5	2.4
		1.17	1.25	1.1					2.5	2.45	2.34
		1.2	1.23	1.21					2.8	2.35	2.5
		1.24	1.32	0.97					2.5	2.4	2.3
		1.1	1.13	1.19					2.4	2.3	2.4
		1.19	1.25	1.1					2.45	2.6	2.32
			1.23	1.1						2.8	2.3
			1.18	1.12						2.4	2.3
			1.22	1.02						2.4	2.1
			1.24	1.09						2.45	2.3
			1.27							2.5
			1.24							2.5
			1.18							2.3
			1.21							2.5
	Average	1.23	1.232	1.09273				Average	2.5	2.45	2.33273
	SD	0.0962635	0.0461674	0.0733609				SD	0.138444	0.130931	0.100109
	t-test(two-tailed P value)	Wild type(P0) vs. Homozygous(P0)		0.008678				t-test(two-tailed P value)	Wild type(P0) vs. Homozygous(P0)		0.01983
		Wild type(P0) vs. Heterozygous(P0)		4.767e-05					Wild type(P0) vs. Heterozygous(P0)		0.01617

## Sheet: Supplementary Figure 10c
Supplementary Figure 10c.The Foxi3Phe218Leu variant has reduced transcriptional activity in a dual luciferase assay using the AE4 promoter
		Biological replicate						Biological replicate						Plotted
Group	Sample Name	Firefly/Renilla luminescence						Relative to Vector control						Average	SD	t-test	two-tailed P value
Control	AE4promH3+Renilla+Flag	0.968262	0.598688	0.99836	0.309268	0.323153	0.312376
Foxi3 WT	AE4promH3+Renilla+Flag mFoxi3 FL	8.71262	8.41973	7.42113	6.97821	6.79602	6.8085	1.0003	0.999968	1.00015	0.999744	0.999415	0.999779	0.999893	0.000317077
Foxi3 F218L	AE4promH3+Renilla+Flag mFoxi3 FL	6.62159	6.59403	6.50478	5.13943	5.56518	5.06803	0.760229	0.783138	0.876656	0.736309	0.818409	0.744204	0.786491	0.0485727	F218L vs. WT	0.0001881
Foxi3 NLS Mut	AE4promH3+Renilla+Flag mFoxi3 FL NLS Mut	1.93147	1.95071	1.80461	1.85262	1.88357	1.90782	0.221753	0.231675	0.243209	0.265418	0.276996	0.28015	0.2532	0.0244698	NLS Mut vs. WT	7.824e-09
Graphs plotted and statistical calculations in Prism 8 version 8.3.0
